# Supplementary material for: New Effective Method of Lactococcus Genome Editing Using Guide RNA-Directed Transposition
Source: Int J Mol Sci. 2022 Nov 12;23(22):13978. doi: 10.3390/ijms232213978 (PMC9696066; doi:10.3390/ijms232213978)
Supplement: Supplementary file 1 [file ijms-23-13978-s001.zip]

Archive with 2 entries (2 files):
- Lc. genome editing plasmids FASTA.fasta
- Table S1-3.pdf
