# Supplementary material for: New Effective Method of Lactococcus Genome Editing Using Guide RNA-Directed Transposition
Source: Int J Mol Sci. 2022 Nov 12;23(22):13978. doi: 10.3390/ijms232213978 (PMC9696066; doi:10.3390/ijms232213978)
Supplement: Supplementary file 1 [file ijms-23-13978-s001.zip › Lc. genome editing plasmids FASTA.fasta]

>pTRKL2Sp
aagcaaatgccttttctaaagataaaacgtataaaagactatggatcaatagtttagaaaaagatgtgatccgtagcggttttcaaaatttgcaaccaggaatgaattactatcccttttatcaagaagcgcacaaaaagaaaaacgaaatgatacaccaatcagtgcaaaaaaagatataatgggagataagaccgtgactggcaagagatatttttaaaacaatgaataggtttacacttactttagttttatggaaatgaaagatcatatcatatataatctagaataaaattaactaaaataattattatctagataaaaaatttagaagccaatgaaatctataaataaactaaattaagtttatttaattaacaactatggatataaaataggtactaatcaaaatagtgaggaggatatatttgaatacatacgaacaaattaataaagtgaaaaaaatacttcggaaacatttaaaaaataaccttattggtacttacatgtttggatcaggagttgagagtggactaaaaccaaatagtgatcttgactttttagtcgtcgtatctgaaccattgacagatcaaagtaaagaaatacttatacaaaaaattagacctatttcaaaaaaaataggagataaaagcaacttacgatatattgaattaacaattattattcagcaagaaatggtaccgtggaatcatcctcccaaacaagaatttatttatggagaatggttacaagagctttatgaacaaggatacattcctcagaaggaattaaattcagatttaaccataatgctttaccaagcaaaacgaaaaaataaaagaatatacggaaattatgacttagaggaattactacctgatattccattttctgatgtgagaagagccattatggattcgtcagaggaattaatagataattatcaggatgatgaaaccaactctatattaactttatgccgtatgattttaactatggacacgggtaaaatcataccaaaagatattgcgggaaatgcagtggctgaatcttctccattagaacatagggagagaattttgttagcagttcgtagttatcttggagagaatattgaatggactaatgaaaatgtaaatttaactataaactatttaaataacagattaaaaaaattataaaaaaattgaaaaaatggtggaaacacttttttcaatttttttgttttattatttaatatttgggaaatattcattctaattggagcttccaaggagctaaagaggtccctagcgcttagaatcgctttaggaaacacgatccagtccaataatcgtcgataaaaacttttgaaaaaggttggtgaaattacctacttttggaataatcacaaatcacaagtgattaatcacaaatcacaagtgattaatcacttgtttattaagatattaaaagctataatttaaataaagcgtgaattttattacacaaaaagaggggggagaaacttggaactagcatttagagaaagcttaaaaaagatgagaggtaccaaatcaaaagaaaaattctcccaagaattagaaatgagtagatcaaattattcacgaatagaatcaggaaaatcagatccaaccataaaaacactagaacaaattgcaaagttaactaactcaacgctagtagtggatttaatcccaaatgagccaacagaaccagaaccagaaacagaatcagaacaagtaacattggatttagaaatggaagaagaaaaaagcaatgacttcgtgtgaataatgcacgaaatcgttgcttattttttttaaaagcggtatactagatataacgaaacaacgaactgaatagaaacgaaaaaagagccatgacacatttataaaatgtttgacgacattttataaatgcatagcccgataagattgccaaaccaacgcttatcagttagtcagatgaactcttccctcgtaagaagttatttaattaactttgtttgaagacggtatataaccgtactatcattatatagggaaatcagagagttttcaagtatctaagctactgaatttaagaattgttaagcaatcaatcggaaatcgtttgattgctttttttgtattcatttatagaaggtggagtttgtatgaatcatgatgaatgtaaaacttatataaaaaatagtttattggagataagaaaattagcaaatatctatacactagaaacgtttaagaaagagttagaaaagagaaatatctacttagaaacaaaatcagataagtatttttcttcggagggggaagattatatatataagttaatagaaaataacaaaataatttattcgattagtggaaaaaaattgacttataaaggaaaaaaatctttttcaaaacatgcaatattgaaacagttgaatgaaaaagcaaaccaagttaattaaacaacctattttataggatttataggaaaggagaacagctgaatgaatatcccttttgttgtagaaactgtgcttcatgacggcttgttaaagtacaaatttaaaaatagtaaaattcgctcaatcactaccaagccaggtaaaagcaaaggggctatttttgcgtatcgctcaaaatcaagcatgattggcggtcgtggtgttgttctgacttccgaggaagcgattcaagaaaatcaagatacatttacacattggacacccaacgtttatcgttatggaacgtatgcagacgaaaaccgttcatacacgaaaggacattctgaaaacaatttaagacaaatcaataccttctttattgattttgatattcacacggcaaaagaaactatttcagcaagcgatattttaacaaccgctattgatttaggttttatgcctactatgattatcaaatctgataaaggttatcaagcatattttgttttagaaacgccagtctatgtgacttcaaaatcagaatttaaatctgtcaaagcagccaaaataatttcgcaaaatatccgagaatattttggaaagtctttgccagttgatctaacgtgtaatcattttggtattgctcgcataccaagaacggacaatgtagaattttttgatcctaattaccgttattctttcaaagaatggcaagattggtctttcaaacaaacagataataagggctttactcgttcaagtctaacggttttaagcggtacagaaggcaaaaaacaagtagatgaaccctggtttaatctcttattgcacgaaacgaaattttcaggagaaaagggtttaatagggcgtaataacgtcatgtttaccctctctttagcctactttagttcaggctattcaatcgaaacgtgcgaatataatatgtttgagtttaataatcgattagatcaacccttagaagaaaaagaagtaatcaaaattgttagaagtgcctattcagaaaactatcaaggggctaatagggaatacattaccattctttgcaaagcttgggtatcaagtgatttaaccagtaaagatttatttgtccgtcaagggtggtttaaattcaagaaaaaaagaagcgaacgtcaacgtgttcatttgtcagaatggaaagaagatttaatggcttatattagcgaaaaaagcgatgtatacaagccttatttagtgacgaccaaaaaagagattagagaagtgctaggcattcctgaacggacattagataaattgctgaaggtactgaaggcgaatcaggaaattttctttaagattaaaccaggaagaaatggtggcattcaacttgctagtgttaaatcattgttgctatcgatcattaaagtaaaaaaagaagaaaaagaaagctatataaaggcgctgacaaattcttttgacttagagcatacattcattcaagagactttaaacaagctagcagaacgccctaaaacggacacacaactcgatttgtttagctatgatacaggctgaaaataaaacccgcactatgccattacatttatatctatgatacgtgtttgttttttctttgctgtttagcgaatgattagcagaaatatacagagtaagattttaattaattattagggggagaaggagagagtagcccgaaaacttttagttggcttggactgaacgaagtgagggaaaggctactaaaacgtcgaggggcagtgagagcgaagcgaacacttgattttttaattttctatcttttataggtcattagagtatacttatttgtcctataaactatttagcagcataatagatttattgaataggtcatttaagttgagcatattagaggaggaaaatcttggagaaatatttgaagaacccgattacatggattggattagttcttgtggttacgtggtttttaactaaaagtagtgaatttttgatttttggtgtgtgtgtcttgttgttagtatttgctagtcaaagtgattaaatagaattcattcgccattcaggctgcgcaactgttgggaagggcgatcggtgcgggcctcttcgctattacgccagctggcgaaagggggatgtgctgcaaggcgattaagttgggtaacgccagggttttcccagtcacgacgttgtaaaacgacggccagtgaattcccggggatccgtcgacctgcagccaagctttcgcgagctcgagatctagatatcgatgaattcgtaatcatggtcatagctgtttcctgtgtgaaattgttatccgctcacaattccacacaacatacgagccggaagcataaagtgtaaagcctggggtgcctaatgagtgagctaactcacattaattgcgttgcgctcactgcccgctttccagtcgggaaacctgtcgtgccagctgcattaatgaatcggccaacgcgcggggagaggcggtttgcgtattggaattccggatgagcattcatcaggcgggcaagaatgtgaataaaggccggataaaacttgtgcttatttttctttacggtctttaaaaaggccgtaatatccagctgaacggtctggttataggtacattgagcaactgactgaaatgcctcaaaatgttctttacgatgccattgggatatatcaacggtggtatatccagtgatttttttctccattttagcttccttagctcctgaaaatctcgataactcaaaaaatacgcccggtagtgatcttatttcattatggtgaaagttggaacctcttacgtgccgatcaacgtctcattttcgccaaaagttggcccagggcttcccggtatcaacagggacaccaggatttaCTAGtTTCCTAGGTCGACcttccgtcacaggtatttattcggcgcaaagtgcgtcgggtgatgctgccaacttactgatttagtgtatgatggtgtttttgaggtgctccagtggcttctgtttctatcagctgtccctcctgttcagctactgacggggtggtgcgtaacggcaaaagcaccgccggacatcagcgctagcggagtgtatactggcttactatgttggcactgatgagggtgtcagtgaagtgcttcatgtggcaggagaaaaaaggctgcaccggtgcgtcagcagaatatgtgatacaggatatattccgcttcctcgctcactgactcgctacgctcggtcgttcgactgcggcgagcggaaatggcttacgaacggggcggagatttcctggaagatgccaggaagatacttaacagggaagtgagagggccgcggcaaagccgtttttccataggctccgcccccctgacaagcatcacgaaatctgacgctcaaatcagtggtggcgaaacccgacaggactataaagataccaggcgtttccccctggcggctccctcgtgcgctctcctgttcctgcctttcggtttaccggtgtcattccgctgttatggccgcgtttgtctcattccacgcctgacactcagttccgggtaggcagttcgctccaagctggactgtatgcacgaaccccccgttcagtccgaccgctgcgccttatccggtaactatcgtcttgagtccaacccggaaagacatgcaaaagcaccactggcagcagccactggtaattgatttagaggagttagtcttgaagtcatgcgccggttaaggctaaactgaaaggacaagttttggtgactgcgctcctccaagccagttacctcggttcaaagagttggtagctcagagaaccttcgaaaaaccgccctgcaaggcggttttttcgttttcagagcaagagattacgcgcagaccaaaacgatctcaagaagatcatcttattaatcagataaaatatttctagactcgagagctctcgagtctagaatcgatacgattttgaagtggcaacagataaaaaaaagcagtttaaaattgttgctgaacttttaaaacaagcaaatacaatcattgtcgcaacagatagcgacagagaaggcgaaaacattgcctggtcgatcattcata

>L2INT
gagactttaaacaagctagcagaacgccctaaaacggacacacaactcgatttgtttagctatgatacaggctgaaaataaaacccgcactatgccattacatttatatctatgatacgtgtttgttttttctttgctgtttagcgaatgattagcagaaatatacagagtaagattttaattaattattagggggagaaggagagagtagcccgaaaacttttagttggcttggactgaacgaagtgagggaaaggctactaaaacgtcgaggggcagtgagagcgaagcgaacacttgattttttaattttctatcttttataggtcattagagtatacttatttgtcctataaactatttagcagcataatagatttattgaataggtcatttaagttgagcatattagaggaggaaaatcttggagaaatatttgaagaacccgattacatggattggattagttcttgtggttacgtggtttttaactaaaagtagtgaatttttgatttttggtgtgtgtgtcttgttgttagtatttgctagtcaaagtgattaaatagaattcattcgccattcaggctgcgcaactgttgggaagggcgatcggtgcgggcctcttcgctattacgccagctggcgaaagggggatgtgctgcaaggcgattaagttgggtaacgccagggttttcccagtcacgacgttgtaaaacgGCGCGCGAAAAAGAAAATGTTTTTGTATTTTTAGAATCCCTTTTCTATAAATCAATTCTAATTATAAGGACCTGATGATTGAGTGATAATGCTAGTTTGAAGCATTCTTAGTAAGAAAGTGATTTTTTATAAATGGTTTATAGAATAAATTGTACAGCGTTTAATTGGACTTGCTCTCTGAAATAACGTcaattcccctgtagaaataattttgtttaactttaataaggagatataccatggGTGAACTGCCGAGTAGGTAGCTGATAACgagacctctggtctcGTGAACTGCCGAGTAGGTAGCTGATAACGGATCCgaattcgagctcggcgcgcctgcaggtcgacaagcttgcggccgcataatgcttaagtcgaacagaaagtaatcgtattgtacacggccgcataatcgaaattaatacgactcactataggggaattgtgagcggataacaattccccatcttagtatattagttaagtataagaaggagatatacatatgtttttgcaaagacctaaaccttacagcgatgaaagtttagaaagtttctttatccgagtggctaacaaaaatggctacggtgatgtccatcgcttcctagaagccactaaacgattccttcaagacattgaccataatggctatcaaacctttccgactgatataactcggataaacccatactcagctaaaaacagttccagcgcacgaactgcgtcattcctgaaacttgcacaattgacatttaatgaaccgccagagctacttgggttggcaattaacagaacaaacatgaaatactcgccgtcaactagcgcggttgttagaggtgcagaagtctttcctcgcagtttactacggacgcactccatcccctgctgtcctttgtgtctgcgagaaaatggctacgcctcctacctttggcactttcaggggtacgaatactgccacagccataacgtacctttaattaccacttgtagctgtggtaaggagtttgactaccgagtatctgggttaaagggcatttgctgcaaatgcaaggagcctatcaccttaaccagcagggagaacggtcatgaggcagcgtgtactgtttcaaactggcttgctggccatgaatctaaacctctgccaaatcttcctaaaagctaccgatggggtttagttcattggtggatgggtattaaagatagcgagttcgatcacttttcgttcgttcaatttttctcaaactggccaaggtcattccactcgataatcgaagatgaagtagagttcaaccttgagcatgctgttgtcagcacgtctgaattacgactaaaagatcttcttggtcgattgtttttcggttcaattcggttacctgagcggaatcttcaacacaatatcatccttggtgagcttctctgctatttagaaaatcgtttatggcaagacaagggattaatcgccaacctcaaaatgaacgcgttagaggcgactgtaatgttaaattgtagcctcgatcagattgcatcaatggttgaacaacgcatcttgaagccaaatcgaaaaagcaagcccaacagccctcttgatgttaccgattatctatttcatttcggcgatattttctgtctttggttagctgagttccaaagcgatgagtttaaccgttcgttttatgtgtcgaggtggtaaatgcaaactctgaaagaactaatcgcatccaatcctgacgacttaacaactgaacttaagagagcatttcgtccactcacaccgcatattgcaattgatggtaatgaacttgacgcactgacgatattagtcaatttaaccgataagactgatgatcagaaagacctgctcgatcgagccaaatgcaagcaaaaacttcgagatgaaaaatggtgggctagctgcataaattgcgttaattacagacaaagccataacccaaaattcccggatatacgttctgaaggcgtgattcgaacccaagccctgggtgaattaccgagtttcctactctcgtcctcaaaaatcccaccataccattggtcatatagccatgattcaaaatacgtcaacaaaagcgcattcctcaccaatgagttttgttgggatggtgagatctcatgtttgggtgagcttcttaaagatgcagatcacccactttggaatactttgaaaaagttaggttgttctcaaaaaacttgcaaagcaatggcaaaacaactagctgatattactctcacgactatcaatgtcacactcgcaccaaattacctgactcaaatatctctccccgatagtgatacatcctacatttcactctctcctgttgcatcgctatcgatgcaaagccactttcatcagaggctccaagatgaaaatcggcatagcgcgataacgcggtttagccgaactaccaacatgggggtcactgcgatgacatgtggcggcgcatttagaatgttaaagtctggcgctaagttttccagcccccctcatcaccgattaaacagtaaacgaagttggttgacgtcagagcatgttcagtcattaaaacagtaccagcgcctcaacaaaagcctcatacctgaaaactctcggattgcactccgtagaaaatacaaaatcgagcttcaaaatatggtcagatcttggtttgcaatgcaagaccatacccttgattcgaacatacttatccaacatttgaatcatgacctatcttacttaggagccacaaaacgttttgcatacgatccagcgatgaccaagctctttactgagcttttgaaacgagagttatcaaattcaatcaataatggtgagcaacacactaatggatcgtttttagtcctaccgaatatcagggtttgtggcgcaacagctttaagctccccggtaacggtggggattccatcacttacagctttctttggcttcgttcacgcatttgaacggaatataaatcgcaccacctcatcgtttcgtgttgaatcctttgcgatatgcgtccatcaactacatgtcgagaagcgaggtttgacagcagagtttgtggaaaaaggcgacgggactatatccgctcccgcgacccgggatgactggcagtgtgatgtcgtatttagccttattttgaacaccaactttgctcaacatattgaccaagatacgttagttacatcactaccaaagcgattggctcggggttcagcaaaaattgcgattgatgactttaaacatatcaactcattctcgacattagaaacagcgatcgaatctctgccaatagaagctggtaggtggttatcactttacgcacagtcaaacaataatctaagtgatctattagcagccatgacagaggaccatcagctcatggcaagctgcgtcggttaccacttgttagaagagcccaaagataaaccaaactccctcagaggttacaaacacgctatcgccgagtgcatcattggactcattaactcaatcacctttagctcagagactgatcccaacacaatcttttggtcgctaaagaactatcaaaactacctagtggtacagccaaggagtatcaacgatgaaactaccgacaaatctagcctatgagcgctctatcgacccatcagatgtctgtttttttgtcgtctggcccgatgatagaaaaacacctttaacctacaattctcgtactctgctcgggcaaatggaagcggcatcattagcctatgatgtctcaggtcaaccaataaaaagtgccaccgctgaggcgttagctcaagggaaccctcatcaagttgatttctgccacgttccatacggtgcgagtcatattgaatgcagtttctccgtctcgttttcttctgaactacgtcaaccatataagtgtaactcaagcaaagttaaacaaacgctagtgcaattagtcgagctctacgaaacgaaaatcggctggactgagctagcaacccgatatttgatgaacatttgcaacggtaaatggctgtggaaaaatacccgtaaagcctattgctggaacattgtacttacaccttggccttggaacggggaaaaggttggatttgaagatattcgtactaactacacctcacggcaagactttaaaaataataaaaattggtctgctatagttgaaatgatcaaaaccgcattttctagtactgatgggctggcgatatttgaagtcagggccaccttgcacttgccaacgaatgctatggtgcggccaagccaagttttcacagaaaaagaaagtggcagtaaaagtaaatctaaaactcaaaacagtcgagtttttcagagtacaactattgatggtgaacgatcgccaatactaggggcctttaaaacgggagcagctattgcaaccattgacgactggtatcctgaagccactgagccactaagggtcggacggtttggggttcatcgcgaagatgtcacttgctaccgtcatccgtctaccggaaaagattttttctcgatattacaacaagcagagcactatattgaagtgttgagcgccaacaaaactcccgctcaagaaactatcaacgacatgcactttttaatggctaacctgattaagggtgggatgttccagcataaaggagactgactgtgaaatggtattataagacaatcacctttctgccagagttgtgcaacaacgagtcactggctgcaaagtgtctccgcgttctgcatggatttaactatcagtatgagacacgaaatatcggcgtttcatttccgctttggtgtgatgcaacggttggaaaaaagatttcatttgtcagcaagaacaagatagaactcgacttactacttaaacaacactatttcgtccaaatggaacaacttcaatactttcatatatccaacactgttctcgtcccagaagattgtacatacgtttcctttagacgctgtcaatctatagataagctcacagcagcagggctggcaaggaaaatcagacgcctggagaaacgtgctctatctagaggcgagcaatttgacccatcatcttttgctcaaaaagagcatactgcaatagcgcactaccactcacttggggagtccagcaaacagacgaaccgcaactttcgactcaatatcaggatgctctcggagcaaccccgtgaggggaactcgatttttagtagctatggcttatcaaattcagaaaactcgtttcagcctgtacccttaatctgacctaggCTTTAATAAGGAGATATACCATGGcgACAAGtTTACCTACGCCCTCAGCAATTACGACTTCGGCGTTAGAGTATGCATTCCATACTCCCGCTCGCAATCTAACGAAATCTCGCGGAAAAAAcATTCATCGTTATGTCAGTGTAAAGATGAGTAAGAGGATTACGGTAGAATCTACTCTAGAGTGTGATGCCTGCTATCACTTTGATTTTGAGCCAAGTATTGTTCGCTTTTGCGCTCAACCGATTCGATTTTTATATTATCTCAATGGTCAGTCTCACTCCTATGTTCCTGACTTTCTAGTTCAATTTGATACCAACGAGTTTGTTCTATATGAAGTAAAGTCAGCTTATGCTAAGAACAAACCTGATTTTGATGTTGAATGGGAGGCGAAAGTAAAAGCAGCAACTGAACTAGGGCTAGAATTGGAGCTTGTTGAAGAGAGTGATATTAGGGATACGGTTGTATTAAATAATCTTAAGCGCATGCATCGTTATGCTTCGAAAGATGAGCTGAATAACGTACATAACTCTCTCTTAAAAATAATAAAGTACAATGGCGCCCAATCTGCAAGATGCTTGGGAGAACAGTTGGGTTTAAAAGGCCGAACTGTTTTACCAATTTTGTGCGATTTGCTGTCAAGGTGTTTACTCGATACACGTTTGGATAAGCCTCTATCTCTTGAATCTCGATTTGAGTTGGCCAGTTATGGCTAAGAAAGGGTTCTCaAGTTTCCATAGAAAAGCAGTCTCTTCCCAAGATACGCTTGAATCGATAGAGCTTGTCTCTAGCGCTAATTGTCTAGAAAGTGTTACGTATCAAGATATATCAGCATTTCCCGAAACAATTGCGGTAGAGATTAATTTCCGATTAAGCATTCTTCGCTTTTTAGCGCGAAAGTGCGAAACCATTGTGGCCAAATCAATTGAACCACATCGTGTAGAGCTACAGCAAAACTATAGTAGAAAAATACCCAGTGCAATAACGATATATCGATGGTGGCTTGCTTTTCGAAAATCAGACTACAACCCCATTAGCTTAGCACCTAATATCAAGGATAGAGGTAATAGAGAGACAAAAGTGTCAACAGTTGTTGATTCTATTATGGAACAGGCAGTTGAAAGAGTTATATCTGGACGAAAAGTCAATGTTAGCTCTGCATATAAACGTGTTCGACGAAAAGTTCGTCAATACAATCTAACTCATGGAACGAAATACACGTATCCTAAGTACGAATCTGTAAGAAAGCGAGTAAAAAAGAAAACCCCATTTGAGTTATTAGCCGCAGGGAAAGGGGAGAGAGTAGCTAAGAGAGAGTTTCGCCGAATGGGAAAAAAGATCCTCACGTCTAGCGTGCTAGAGAGGGTTGAAATAGATCACACTGTCGTTGACCTTTTTGCAGTACACGAAGAGTATCGAATcCCATTGGGCCGACCTTGGCTTACTCAATTGGTTGATTGTTACAGTAAAGCTGTAATCGGTTTTTATTTAGGTTTCGAGCCTCCTAGCTATGTGTCGGTTTCCCTTGCACTTAAGAATGCAATACAACGCAAAGATGACTTAATCTCCTCGTATGAATCGATCGAGAATGAATGGCTATGTTATGGcATCCCAGACCTACTCGTAACTGATAATGGTAAAGAGTTTTTGTCGAAAGCATTTGATCAAGCATGTGAATCACTATTGATCAATGTGCATCAAAATAAAGTTGAGACGCCCGACAACAAACCTCATGTTGAACGTAACTACGGGACTATTAATACTTCTCTGTTAGACGATTTACCTGGGAAATCCTTCAGCCAGTACCTTCAAAGAGAAGGGTACGACTCTGTGGGAGAAGCTACCCTTACACTCAATGAGATTAGAGAAATTTACTTAATTTGGTTGGTGGATATTTATCATAAAAAACCCAATCAGAGAGGCACTAATTGTCCTAATGTTGCGTGGAAAAAGGGTTGTCAAGAATGGGAACCAGAGGAGTTCTCTGGTTCTAAAGACGAATTAGACTTTAAATTTGCTATTGTTGATTACAAACAACTTACTAAAGTAGGGATAACTGTCTACAAAGAACTGAGTTATAGCAATGACCGTTTAGCTGAATATAGAGGGAAGAAAGGAAACCATAAAGTTCAGTTCAAGTATAACCCTGAGTGTATGGCAGTTATTTGGGTGTTGGATGAGGATATGAATGAGTACTTTACAGTTAATGCGATTGACTACGAATATGCAAGTAGAGTATCACTTTGGCAACATAAATATAACATGAAATATCAAGCAGAACTAAATTCAGCAGAATATGATGAgGACAAGGAAATTGATGCAGAAATAAAAATTGAAGAAATCGCAGATCGTTCAATTGTTAAGACTAACAAAATCAGAGCTCGGAGGCGTGGCGCTAGGCATCAAGAGAATAGCGCAAGGGCTAAGTCAATCAGTAATGCGAACCCGGCCTCGATACAAAAACATGAAGATGAAATCGTTAGTGCAGATAATGACGATTGGGATATTGATTATGTCTGAGAAATCGTCAAATGAGTGAAACGCGTGAGGCTCGTATATCAAGAGCTAAAAGGGCATTTGTATCCACACCGAGCGTTAGGAAAATCTTGAGTTACATGGATAGATGTAGAGAtCTATCAGACCTAGAGTCTGAGCCTACATGCATGATGGTCTATGGTGCTTCGGGTGTAGGTAAAACGACCGTCATCAAGAAATACTTAAATCAAAACAGAAGAGAGTCCGAAGCCGGGGGCGATATAATACCGGTTTTGCATATTGAGTTGCCAGACAATGCGAAGCCAGTAGATGCAGCAAGGGAATTGCTGGTTGAAATGGGTGACCCGCTAGCACTTTATGAAACTGACTTAGCTAGATTGACGAAAAGACTGACTGAATTAATCCCTGCGGTCGGCGTGAAGCTGATTATTATCGATGAGTTCCAACATTTGGTGGAAGAAAGGTCAAATCGGGTTCTTACCCAAGTAGGTAATTGGCTAAAAATGATACTTAACAAAACGAAATGTCCAATTGTTATATTTGGTATGCCATACTCAAAAGTTGTACTGCAAGCAAACTCGCAACTTCACGGGCGATTTTCCATTCAGGTTGAACTGCGCCCCTTTAGCTACCAGGGAGGTAGAGGTGTATTTAAAACTTTTTTGGAATACCTTGATAAAGCCCTACCTTTTGAAAAACAGGCTGGCTTAGCCAACGAAAGTTTGCAGAAAAAATTGTATGCATTCTCTCAGGGAAACATGCGTTCGTTGAGAAACCTTATTTATCAAGCATCTATCGAAGCAATTGATAATCAGCATGAGACGATAACCGAAGAAGATTTCGTTTTTGCATCGAAGTTGACATCGGGCGATAAACCCAACTCATGGAAAAATCCTTTTGAGGAGGGTGTTGAGGTAACAGAAGATATGTTACGACCGCCACCAAAAGATATTGGTTGGGAgGACTATTTGAGACATTCAACCCCGAGAGTGAGTAAACCAGGTAGAAATAAAAACTTTTTCGAATAAGTCGACcttccgtcacaggtatttattcggcgcaaagtgcgtcgggtgatgctgccaacttactgatttagtgtatgatggtgtttttgaggtgctccagtggcttctgtttctatcagctgtccctcctgttcagctactgacggggtggtgcgtaacggcaaaagcaccgccggacatcagcgctagcggagtgtatactggcttactatgttggcactgatgagggtgtcagtgaagtgcttcatgtggcaggagaaaaaaggctgcaccggtgcgtcagcagaatatgtgatacaggatatattccgcttcctcgctcactgactcgctacgctcggtcgttcgactgcggcgagcggaaatggcttacgaacggggcggagatttcctggaagatgccaggaagatacttaacagggaagtgagagggccgcggcaaagccgtttttccataggctccgcccccctgacaagcatcacgaaatctgacgctcaaatcagtggtggcgaaacccgacaggactataaagataccaggcgtttccccctggcggctccctcgtgcgctctcctgttcctgcctttcggtttaccggtgtcattccgctgttatggccgcgtttgtctcattccacgcctgacactcagttccgggtaggcagttcgctccaagctggactgtatgcacgaaccccccgttcagtccgaccgctgcgccttatccggtaactatcgtcttgagtccaacccggaaagacatgcaaaagcaccactggcagcagccactggtaattgatttagaggagttagtcttgaagtcatgcgccggttaaggctaaactgaaaggacaagttttggtgactgcgctcctccaagccagttacctcggttcaaagagttggtagctcagagaaccttcgaaaaaccgccctgcaaggcggttttttcgttttcagagcaagagattacgcgcagaccaaaacgatctcaagaagatcatcttattaatcagataaaatatttctagactcgagagctctcgagtctagaatcgatacgattttgaagtggcaacagataaaaaaaagcagtttaaaattgttgctgaacttttaaaacaagcaaatacaatcattgtcgcaacagatagcgacagagaaggcgaaaacattgcctggtcgatcattcataaagcaaatgccttttctaaagataaaacgtataaaagactatggatcaatagtttagaaaaagatgtgatccgtagcggttttcaaaatttgcaaccaggaatgaattactatcccttttatcaagaagcgcacaaaaagaaaaacgaaatgatacaccaatcagtgcATGcgtgactggcaagagatatttttaaaacaatgaataggtttacacttactttagttttatggaaatgaaagatcatatcatatataatctagaataaaattaactaaaataattattatctagataaaaaatttagaagccaatgaaatctataaataaactaaattaagtttatttaattaacaactatggatataaaataggtactaatcaaaatagtgaggaggatatatttgaatacatacgaacaaattaataaagtgaaaaaaatacttcggaaacatttaaaaaataaccttattggtacttacatgtttggatcaggagttgagagtggactaaaaccaaatagtgatcttgactttttagtcgtcgtatctgaaccattgacagatcaaagtaaagaaatacttatacaaaaaattagacctatttcaaaaaaaataggagataaaagcaacttacgatatattgaattaacaattattattcagcaagaaatggtaccgtggaatcatcctcccaaacaagaatttatttatggagaatggttacaagagctttatgaacaaggatacattcctcagaaggaattaaattcagatttaaccataatgctttaccaagcaaaacgaaaaaataaaagaatatacggaaattatgacttagaggaattactacctgatattccattttctgatgtgagaagagccattatggattcgtcagaggaattaatagataattatcaggatgatgaaaccaactctatattaactttatgccgtatgattttaactatggacacgggtaaaatcataccaaaagatattgcgggaaatgcagtggctgaatcttctccattagaacatagggagagaattttgttagcagttcgtagttatcttggagagaatattgaatggactaatgaaaatgtaaatttaactataaactatttaaataacagattaaaaaaattataaaaaaattgaaaaaatggtggaaacacttttttcaatttttttgttttattatttaatatttgggaaatattcattctaattggCAATTgcttccaaggagctaaagaggtccctagcgcttagaatcgctttaggaaacacgatccagtccaataatcgtcgataaaaacttttgaaaaaggttggtgaaattacctacttttggaataatcacaaatcacaagtgattaatcacaaatcacaagtgattaatcacttgtttattaagatattaaaagctataatttaaataaagcgtgaattttattacacaaaaagaggggggagaaacttggaactagcatttagagaaagcttaaaaaagatgagaggtaccaaatcaaaagaaaaattctcccaagaattagaaatgagtagatcaaattattcacgaatagaatcaggaaaatcagatccaaccataaaaacactagaacaaattgcaaagttaactaactcaacgctagtagtggatttaatcccaaatgagccaacagaaccagaaccagaaacagaatcagaacaagtaacattggatttagaaatggaagaagaaaaaagcaatgacttcgtgtgaataatgcacgaaatcgttgcttattttttttaaaagcggtatactagatataacgaaacaacgaactgaatagaaacgaaaaaagagccatgacacatttataaaatgtttgacgacattttataaatgcatagcccgataagattgccaaaccaacgcttatcagttagtcagatgaactcttccctcgtaagaagttatttaattaactttgtttgaagacggtatataaccgtactatcattatatagggaaatcagagagttttcaagtatctaagctactgaatttaagaattgttaagcaatcaatcggaaatcgtttgattgctttttttgtattcatttatagaaggtggagtttgtatgaatcatgatgaatgtaaaacttatataaaaaatagtttattggagataagaaaattagcaaatatctatacactagaaacgtttaagaaagagttagaaaagagaaatatctacttagaaacaaaatcagataagtatttttcttcggagggggaagattatatatataagttaatagaaaataacaaaataatttattcgattagtggaaaaaaattgacttataaaggaaaaaaatctttttcaaaacatgcaatattgaaacagttgaatgaaaaagcaaaccaagttaattaaacaacctattttataggatttataggaaaggagaacagctgaatgaatatcccttttgttgtagaaactgtgcttcatgacggcttgttaaagtacaaatttaaaaatagtaaaattcgctcaatcactaccaagccaggtaaaagcaaaggggctatttttgcgtatcgctcaaaatcaagcatgattggcggtcgtggtgttgttctgacttccgaggaagcgattcaagaaaatcaagatacatttacacattggacacccaacgtttatcgttatggaacgtatgcagacgaaaaccgttcatacacgaaaggacattctgaaaacaatttaagacaaatcaataccttctttattgattttgatattcacacggcaaaagaaactatttcagcaagcgatattttaacaaccgctattgatttaggttttatgcctactatgattatcaaatctgataaaggttatcaagcatattttgttttagaaacgccagtctatgtgacttcaaaatcagaatttaaatctgtcaaagcagccaaaataatttcgcaaaatatccgagaatattttggaaagtctttgccagttgatctaacgtgtaatcattttggtattgctcgcataccaagaacggacaatgtagaattttttgatcctaattaccgttattctttcaaagaatggcaagattggtctttcaaacaaacagataataagggctttactcgttcaagtctaacggttttaagcggtacagaaggcaaaaaacaagtagatgaaccctggtttaatctcttattgcacgaaacgaaattttcaggagaaaagggtttaatagggcgtaataacgtcatgtttaccctctctttagcctactttagttcaggctattcaatcgaaacgtgcgaatataatatgtttgagtttaataatcgattagatcaacccttagaagaaaaagaagtaatcaaaattgttagaagtgcctattcagaaaactatcaaggggctaatagggaatacattaccattctttgcaaagcttgggtatcaagtgatttaaccagtaaagatttatttgtccgtcaagggtggtttaaattcaagaaaaaaagaagcgaacgtcaacgtgttcatttgtcagaatggaaagaagatttaatggcttatattagcgaaaaaagcgatgtatacaagccttatttagtgacgaccaaaaaagagattagagaagtgctaggcattcctgaacggacattagataaattgctgaaggtactgaaggcgaatcaggaaattttctttaagattaaaccaggaagaaatggtggcattcaacttgctagtgttaaatcattgttgctatcgatcattaaagtaaaaaaagaagaaaaagaaagctatataaaggcgctgacaaattcttttgacttagagcatacattcattcaa

>pL2INT_crRNA1
aaccgtactatcattatatagggaaatcagagagttttcaagtatctaagctactgaatttaagaattgttaagcaatcaatcggaaatcgtttgattgctttttttgtattcatttatagaaggtggagtttgtatgaatcatgatgaatgtaaaacttatataaaaaatagtttattggagataagaaaattagcaaatatctatacactagaaacgtttaagaaagagttagaaaagagaaatatctacttagaaacaaaatcagataagtatttttcttcggagggggaagattatatatataagttaatagaaaataacaaaataatttattcgattagtggaaaaaaattgacttataaaggaaaaaaatctttttcaaaacatgcaatattgaaacagttgaatgaaaaagcaaaccaagttaattaaacaacctattttataggatttataggaaaggagaacagctgaatgaatatcccttttgttgtagaaactgtgcttcatgacggcttgttaaagtacaaatttaaaaatagtaaaattcgctcaatcactaccaagccaggtaaaagcaaaggggctatttttgcgtatcgctcaaaatcaagcatgattggcggtcgtggtgttgttctgacttccgaggaagcgattcaagaaaatcaagatacatttacacattggacacccaacgtttatcgttatggaacgtatgcagacgaaaaccgttcatacacgaaaggacattctgaaaacaatttaagacaaatcaataccttctttattgattttgatattcacacggcaaaagaaactatttcagcaagcgatattttaacaaccgctattgatttaggttttatgcctactatgattatcaaatctgataaaggttatcaagcatattttgttttagaaacgccagtctatgtgacttcaaaatcagaatttaaatctgtcaaagcagccaaaataatttcgcaaaatatccgagaatattttggaaagtctttgccagttgatctaacgtgtaatcattttggtattgctcgcataccaagaacggacaatgtagaattttttgatcctaattaccgttattctttcaaagaatggcaagattggtctttcaaacaaacagataataagggctttactcgttcaagtctaacggttttaagcggtacagaaggcaaaaaacaagtagatgaaccctggtttaatctcttattgcacgaaacgaaattttcaggagaaaagggtttaatagggcgtaataacgtcatgtttaccctctctttagcctactttagttcaggctattcaatcgaaacgtgcgaatataatatgtttgagtttaataatcgattagatcaacccttagaagaaaaagaagtaatcaaaattgttagaagtgcctattcagaaaactatcaaggggctaatagggaatacattaccattctttgcaaagcttgggtatcaagtgatttaaccagtaaagatttatttgtccgtcaagggtggtttaaattcaagaaaaaaagaagcgaacgtcaacgtgttcatttgtcagaatggaaagaagatttaatggcttatattagcgaaaaaagcgatgtatacaagccttatttagtgacgaccaaaaaagagattagagaagtgctaggcattcctgaacggacattagataaattgctgaaggtactgaaggcgaatcaggaaattttctttaagattaaaccaggaagaaatggtggcattcaacttgctagtgttaaatcattgttgctatcgatcattaaagtaaaaaaagaagaaaaagaaagctatataaaggcgctgacaaattcttttgacttagagcatacattcattcaagagactttaaacaagctagcagaacgccctaaaacggacacacaactcgatttgtttagctatgatacaggctgaaaataaaacccgcactatgccattacatttatatctatgatacgtgtttgttttttctttgctgtttagcgaatgattagcagaaatatacagagtaagattttaattaattattagggggagaaggagagagtagcccgaaaacttttagttggcttggactgaacgaagtgagggaaaggctactaaaacgtcgaggggcagtgagagcgaagcgaacacttgattttttaattttctatcttttataggtcattagagtatacttatttgtcctataaactatttagcagcataatagatttattgaataggtcatttaagttgagcatattagaggaggaaaatcttggagaaatatttgaagaacccgattacatggattggattagttcttgtggttacgtggtttttaactaaaagtagtgaatttttgatttttggtgtgtgtgtcttgttgttagtatttgctagtcaaagtgattaaatagaattcattcgccattcaggctgcgcaactgttgggaagggcgatcggtgcgggcctcttcgctattacgccagctggcgaaagggggatgtgctgcaaggcgattaagttgggtaacgccagggttttcccagtcacgacgttgtaaaacgGCGCGCGAAAAAGAAAATGTTTTTGTATTTTTAGAATCCCTTTTCTATAAATCAATTCTAATTATAAGGACCTGATGATTGAGTGATAATGCTAGTTTGAAGCATTCTTAGTAAGAAAGTGATTTTTTATAAATGGTTTATAGAATAAATTGTACAGCGTTTAATTGGACTTGCTCTCTGAAATAACGTcaattcccctgtagaaataattttgtttaactttaataaggagatataccatggGTGAACTGCCGAGTAGGTAGCTGATAACAGTAGTTTCAAATTGGAATAGGTTGCCAATGCGTGAACTGCCGAGTAGGTAGCTGATAACGGATCCgaattcgagctcggcgcgcctgcaggtcgacaagcttgcggccgcataatgcttaagtcgaacagaaagtaatcgtattgtacacggccgcataatcgaaattaatacgactcactataggggaattgtgagcggataacaattccccatcttagtatattagttaagtataagaaggagatatacatatgtttttgcaaagacctaaaccttacagcgatgaaagtttagaaagtttctttatccgagtggctaacaaaaatggctacggtgatgtccatcgcttcctagaagccactaaacgattccttcaagacattgaccataatggctatcaaacctttccgactgatataactcggataaacccatactcagctaaaaacagttccagcgcacgaactgcgtcattcctgaaacttgcacaattgacatttaatgaaccgccagagctacttgggttggcaattaacagaacaaacatgaaatactcgccgtcaactagcgcggttgttagaggtgcagaagtctttcctcgcagtttactacggacgcactccatcccctgctgtcctttgtgtctgcgagaaaatggctacgcctcctacctttggcactttcaggggtacgaatactgccacagccataacgtacctttaattaccacttgtagctgtggtaaggagtttgactaccgagtatctgggttaaagggcatttgctgcaaatgcaaggagcctatcaccttaaccagcagggagaacggtcatgaggcagcgtgtactgtttcaaactggcttgctggccatgaatctaaacctctgccaaatcttcctaaaagctaccgatggggtttagttcattggtggatgggtattaaagatagcgagttcgatcacttttcgttcgttcaatttttctcaaactggccaaggtcattccactcgataatcgaagatgaagtagagttcaaccttgagcatgctgttgtcagcacgtctgaattacgactaaaagatcttcttggtcgattgtttttcggttcaattcggttacctgagcggaatcttcaacacaatatcatccttggtgagcttctctgctatttagaaaatcgtttatggcaagacaagggattaatcgccaacctcaaaatgaacgcgttagaggcgactgtaatgttaaattgtagcctcgatcagattgcatcaatggttgaacaacgcatcttgaagccaaatcgaaaaagcaagcccaacagccctcttgatgttaccgattatctatttcatttcggcgatattttctgtctttggttagctgagttccaaagcgatgagtttaaccgttcgttttatgtgtcgaggtggtaaatgcaaactctgaaagaactaatcgcatccaatcctgacgacttaacaactgaacttaagagagcatttcgtccactcacaccgcatattgcaattgatggtaatgaacttgacgcactgacgatattagtcaatttaaccgataagactgatgatcagaaagacctgctcgatcgagccaaatgcaagcaaaaacttcgagatgaaaaatggtgggctagctgcataaattgcgttaattacagacaaagccataacccaaaattcccggatatacgttctgaaggcgtgattcgaacccaagccctgggtgaattaccgagtttcctactctcgtcctcaaaaatcccaccataccattggtcatatagccatgattcaaaatacgtcaacaaaagcgcattcctcaccaatgagttttgttgggatggtgagatctcatgtttgggtgagcttcttaaagatgcagatcacccactttggaatactttgaaaaagttaggttgttctcaaaaaacttgcaaagcaatggcaaaacaactagctgatattactctcacgactatcaatgtcacactcgcaccaaattacctgactcaaatatctctccccgatagtgatacatcctacatttcactctctcctgttgcatcgctatcgatgcaaagccactttcatcagaggctccaagatgaaaatcggcatagcgcgataacgcggtttagccgaactaccaacatgggggtcactgcgatgacatgtggcggcgcatttagaatgttaaagtctggcgctaagttttccagcccccctcatcaccgattaaacagtaaacgaagttggttgacgtcagagcatgttcagtcattaaaacagtaccagcgcctcaacaaaagcctcatacctgaaaactctcggattgcactccgtagaaaatacaaaatcgagcttcaaaatatggtcagatcttggtttgcaatgcaagaccatacccttgattcgaacatacttatccaacatttgaatcatgacctatcttacttaggagccacaaaacgttttgcatacgatccagcgatgaccaagctctttactgagcttttgaaacgagagttatcaaattcaatcaataatggtgagcaacacactaatggatcgtttttagtcctaccgaatatcagggtttgtggcgcaacagctttaagctccccggtaacggtggggattccatcacttacagctttctttggcttcgttcacgcatttgaacggaatataaatcgcaccacctcatcgtttcgtgttgaatcctttgcgatatgcgtccatcaactacatgtcgagaagcgaggtttgacagcagagtttgtggaaaaaggcgacgggactatatccgctcccgcgacccgggatgactggcagtgtgatgtcgtatttagccttattttgaacaccaactttgctcaacatattgaccaagatacgttagttacatcactaccaaagcgattggctcggggttcagcaaaaattgcgattgatgactttaaacatatcaactcattctcgacattagaaacagcgatcgaatctctgccaatagaagctggtaggtggttatcactttacgcacagtcaaacaataatctaagtgatctattagcagccatgacagaggaccatcagctcatggcaagctgcgtcggttaccacttgttagaagagcccaaagataaaccaaactccctcagaggttacaaacacgctatcgccgagtgcatcattggactcattaactcaatcacctttagctcagagactgatcccaacacaatcttttggtcgctaaagaactatcaaaactacctagtggtacagccaaggagtatcaacgatgaaactaccgacaaatctagcctatgagcgctctatcgacccatcagatgtctgtttttttgtcgtctggcccgatgatagaaaaacacctttaacctacaattctcgtactctgctcgggcaaatggaagcggcatcattagcctatgatgtctcaggtcaaccaataaaaagtgccaccgctgaggcgttagctcaagggaaccctcatcaagttgatttctgccacgttccatacggtgcgagtcatattgaatgcagtttctccgtctcgttttcttctgaactacgtcaaccatataagtgtaactcaagcaaagttaaacaaacgctagtgcaattagtcgagctctacgaaacgaaaatcggctggactgagctagcaacccgatatttgatgaacatttgcaacggtaaatggctgtggaaaaatacccgtaaagcctattgctggaacattgtacttacaccttggccttggaacggggaaaaggttggatttgaagatattcgtactaactacacctcacggcaagactttaaaaataataaaaattggtctgctatagttgaaatgatcaaaaccgcattttctagtactgatgggctggcgatatttgaagtcagggccaccttgcacttgccaacgaatgctatggtgcggccaagccaagttttcacagaaaaagaaagtggcagtaaaagtaaatctaaaactcaaaacagtcgagtttttcagagtacaactattgatggtgaacgatcgccaatactaggggcctttaaaacgggagcagctattgcaaccattgacgactggtatcctgaagccactgagccactaagggtcggacggtttggggttcatcgcgaagatgtcacttgctaccgtcatccgtctaccggaaaagattttttctcgatattacaacaagcagagcactatattgaagtgttgagcgccaacaaaactcccgctcaagaaactatcaacgacatgcactttttaatggctaacctgattaagggtgggatgttccagcataaaggagactgactgtgaaatggtattataagacaatcacctttctgccagagttgtgcaacaacgagtcactggctgcaaagtgtctccgcgttctgcatggatttaactatcagtatgagacacgaaatatcggcgtttcatttccgctttggtgtgatgcaacggttggaaaaaagatttcatttgtcagcaagaacaagatagaactcgacttactacttaaacaacactatttcgtccaaatggaacaacttcaatactttcatatatccaacactgttctcgtcccagaagattgtacatacgtttcctttagacgctgtcaatctatagataagctcacagcagcagggctggcaaggaaaatcagacgcctggagaaacgtgctctatctagaggcgagcaatttgacccatcatcttttgctcaaaaagagcatactgcaatagcgcactaccactcacttggggagtccagcaaacagacgaaccgcaactttcgactcaatatcaggatgctctcggagcaaccccgtgaggggaactcgatttttagtagctatggcttatcaaattcagaaaactcgtttcagcctgtacccttaatctgacctaggCTTTAATAAGGAGATATACCATGGcgACAAGtTTACCTACGCCCTCAGCAATTACGACTTCGGCGTTAGAGTATGCATTCCATACTCCCGCTCGCAATCTAACGAAATCTCGCGGAAAAAAcATTCATCGTTATGTCAGTGTAAAGATGAGTAAGAGGATTACGGTAGAATCTACTCTAGAGTGTGATGCCTGCTATCACTTTGATTTTGAGCCAAGTATTGTTCGCTTTTGCGCTCAACCGATTCGATTTTTATATTATCTCAATGGTCAGTCTCACTCCTATGTTCCTGACTTTCTAGTTCAATTTGATACCAACGAGTTTGTTCTATATGAAGTAAAGTCAGCTTATGCTAAGAACAAACCTGATTTTGATGTTGAATGGGAGGCGAAAGTAAAAGCAGCAACTGAACTAGGGCTAGAATTGGAGCTTGTTGAAGAGAGTGATATTAGGGATACGGTTGTATTAAATAATCTTAAGCGCATGCATCGTTATGCTTCGAAAGATGAGCTGAATAACGTACATAACTCTCTCTTAAAAATAATAAAGTACAATGGCGCCCAATCTGCAAGATGCTTGGGAGAACAGTTGGGTTTAAAAGGCCGAACTGTTTTACCAATTTTGTGCGATTTGCTGTCAAGGTGTTTACTCGATACACGTTTGGATAAGCCTCTATCTCTTGAATCTCGATTTGAGTTGGCCAGTTATGGCTAAGAAAGGGTTCTCaAGTTTCCATAGAAAAGCAGTCTCTTCCCAAGATACGCTTGAATCGATAGAGCTTGTCTCTAGCGCTAATTGTCTAGAAAGTGTTACGTATCAAGATATATCAGCATTTCCCGAAACAATTGCGGTAGAGATTAATTTCCGATTAAGCATTCTTCGCTTTTTAGCGCGAAAGTGCGAAACCATTGTGGCCAAATCAATTGAACCACATCGTGTAGAGCTACAGCAAAACTATAGTAGAAAAATACCCAGTGCAATAACGATATATCGATGGTGGCTTGCTTTTCGAAAATCAGACTACAACCCCATTAGCTTAGCACCTAATATCAAGGATAGAGGTAATAGAGAGACAAAAGTGTCAACAGTTGTTGATTCTATTATGGAACAGGCAGTTGAAAGAGTTATATCTGGACGAAAAGTCAATGTTAGCTCTGCATATAAACGTGTTCGACGAAAAGTTCGTCAATACAATCTAACTCATGGAACGAAATACACGTATCCTAAGTACGAATCTGTAAGAAAGCGAGTAAAAAAGAAAACCCCATTTGAGTTATTAGCCGCAGGGAAAGGGGAGAGAGTAGCTAAGAGAGAGTTTCGCCGAATGGGAAAAAAGATCCTCACGTCTAGCGTGCTAGAGAGGGTTGAAATAGATCACACTGTCGTTGACCTTTTTGCAGTACACGAAGAGTATCGAATcCCATTGGGCCGACCTTGGCTTACTCAATTGGTTGATTGTTACAGTAAAGCTGTAATCGGTTTTTATTTAGGTTTCGAGCCTCCTAGCTATGTGTCGGTTTCCCTTGCACTTAAGAATGCAATACAACGCAAAGATGACTTAATCTCCTCGTATGAATCGATCGAGAATGAATGGCTATGTTATGGcATCCCAGACCTACTCGTAACTGATAATGGTAAAGAGTTTTTGTCGAAAGCATTTGATCAAGCATGTGAATCACTATTGATCAATGTGCATCAAAATAAAGTTGAGACGCCCGACAACAAACCTCATGTTGAACGTAACTACGGGACTATTAATACTTCTCTGTTAGACGATTTACCTGGGAAATCCTTCAGCCAGTACCTTCAAAGAGAAGGGTACGACTCTGTGGGAGAAGCTACCCTTACACTCAATGAGATTAGAGAAATTTACTTAATTTGGTTGGTGGATATTTATCATAAAAAACCCAATCAGAGAGGCACTAATTGTCCTAATGTTGCGTGGAAAAAGGGTTGTCAAGAATGGGAACCAGAGGAGTTCTCTGGTTCTAAAGACGAATTAGACTTTAAATTTGCTATTGTTGATTACAAACAACTTACTAAAGTAGGGATAACTGTCTACAAAGAACTGAGTTATAGCAATGACCGTTTAGCTGAATATAGAGGGAAGAAAGGAAACCATAAAGTTCAGTTCAAGTATAACCCTGAGTGTATGGCAGTTATTTGGGTGTTGGATGAGGATATGAATGAGTACTTTACAGTTAATGCGATTGACTACGAATATGCAAGTAGAGTATCACTTTGGCAACATAAATATAACATGAAATATCAAGCAGAACTAAATTCAGCAGAATATGATGAgGACAAGGAAATTGATGCAGAAATAAAAATTGAAGAAATCGCAGATCGTTCAATTGTTAAGACTAACAAAATCAGAGCTCGGAGGCGTGGCGCTAGGCATCAAGAGAATAGCGCAAGGGCTAAGTCAATCAGTAATGCGAACCCGGCCTCGATACAAAAACATGAAGATGAAATCGTTAGTGCAGATAATGACGATTGGGATATTGATTATGTCTGAGAAATCGTCAAATGAGTGAAACGCGTGAGGCTCGTATATCAAGAGCTAAAAGGGCATTTGTATCCACACCGAGCGTTAGGAAAATCTTGAGTTACATGGATAGATGTAGAGAtCTATCAGACCTAGAGTCTGAGCCTACATGCATGATGGTCTATGGTGCTTCGGGTGTAGGTAAAACGACCGTCATCAAGAAATACTTAAATCAAAACAGAAGAGAGTCCGAAGCCGGGGGCGATATAATACCGGTTTTGCATATTGAGTTGCCAGACAATGCGAAGCCAGTAGATGCAGCAAGGGAATTGCTGGTTGAAATGGGTGACCCGCTAGCACTTTATGAAACTGACTTAGCTAGATTGACGAAAAGACTGACTGAATTAATCCCTGCGGTCGGCGTGAAGCTGATTATTATCGATGAGTTCCAACATTTGGTGGAAGAAAGGTCAAATCGGGTTCTTACCCAAGTAGGTAATTGGCTAAAAATGATACTTAACAAAACGAAATGTCCAATTGTTATATTTGGTATGCCATACTCAAAAGTTGTACTGCAAGCAAACTCGCAACTTCACGGGCGATTTTCCATTCAGGTTGAACTGCGCCCCTTTAGCTACCAGGGAGGTAGAGGTGTATTTAAAACTTTTTTGGAATACCTTGATAAAGCCCTACCTTTTGAAAAACAGGCTGGCTTAGCCAACGAAAGTTTGCAGAAAAAATTGTATGCATTCTCTCAGGGAAACATGCGTTCGTTGAGAAACCTTATTTATCAAGCATCTATCGAAGCAATTGATAATCAGCATGAGACGATAACCGAAGAAGATTTCGTTTTTGCATCGAAGTTGACATCGGGCGATAAACCCAACTCATGGAAAAATCCTTTTGAGGAGGGTGTTGAGGTAACAGAAGATATGTTACGACCGCCACCAAAAGATATTGGTTGGGAgGACTATTTGAGACATTCAACCCCGAGAGTGAGTAAACCAGGTAGAAATAAAAACTTTTTCGAATAAGTCGACcttccgtcacaggtatttattcggcgcaaagtgcgtcgggtgatgctgccaacttactgatttagtgtatgatggtgtttttgaggtgctccagtggcttctgtttctatcagctgtccctcctgttcagctactgacggggtggtgcgtaacggcaaaagcaccgccggacatcagcgctagcggagtgtatactggcttactatgttggcactgatgagggtgtcagtgaagtgcttcatgtggcaggagaaaaaaggctgcaccggtgcgtcagcagaatatgtgatacaggatatattccgcttcctcgctcactgactcgctacgctcggtcgttcgactgcggcgagcggaaatggcttacgaacggggcggagatttcctggaagatgccaggaagatacttaacagggaagtgagagggccgcggcaaagccgtttttccataggctccgcccccctgacaagcatcacgaaatctgacgctcaaatcagtggtggcgaaacccgacaggactataaagataccaggcgtttccccctggcggctccctcgtgcgctctcctgttcctgcctttcggtttaccggtgtcattccgctgttatggccgcgtttgtctcattccacgcctgacactcagttccgggtaggcagttcgctccaagctggactgtatgcacgaaccccccgttcagtccgaccgctgcgccttatccggtaactatcgtcttgagtccaacccggaaagacatgcaaaagcaccactggcagcagccactggtaattgatttagaggagttagtcttgaagtcatgcgccggttaaggctaaactgaaaggacaagttttggtgactgcgctcctccaagccagttacctcggttcaaagagttggtagctcagagaaccttcgaaaaaccgccctgcaaggcggttttttcgttttcagagcaagagattacgcgcagaccaaaacgatctcaagaagatcatcttattaatcagataaaatatttctagactcgagagctctcgagtctagaatcgatacgattttgaagtggcaacagataaaaaaaagcagtttaaaattgttgctgaacttttaaaacaagcaaatacaatcattgtcgcaacagatagcgacagagaaggcgaaaacattgcctggtcgatcattcataaagcaaatgccttttctaaagataaaacgtataaaagactatggatcaatagtttagaaaaagatgtgatccgtagcggttttcaaaatttgcaaccaggaatgaattactatcccttttatcaagaagcgcacaaaaagaaaaacgaaatgatacaccaatcagtgcATGcgtgactggcaagagatatttttaaaacaatgaataggtttacacttactttagttttatggaaatgaaagatcatatcatatataatctagaataaaattaactaaaataattattatctagataaaaaatttagaagccaatgaaatctataaataaactaaattaagtttatttaattaacaactatggatataaaataggtactaatcaaaatagtgaggaggatatatttgaatacatacgaacaaattaataaagtgaaaaaaatacttcggaaacatttaaaaaataaccttattggtacttacatgtttggatcaggagttgagagtggactaaaaccaaatagtgatcttgactttttagtcgtcgtatctgaaccattgacagatcaaagtaaagaaatacttatacaaaaaattagacctatttcaaaaaaaataggagataaaagcaacttacgatatattgaattaacaattattattcagcaagaaatggtaccgtggaatcatcctcccaaacaagaatttatttatggagaatggttacaagagctttatgaacaaggatacattcctcagaaggaattaaattcagatttaaccataatgctttaccaagcaaaacgaaaaaataaaagaatatacggaaattatgacttagaggaattactacctgatattccattttctgatgtgagaagagccattatggattcgtcagaggaattaatagataattatcaggatgatgaaaccaactctatattaactttatgccgtatgattttaactatggacacgggtaaaatcataccaaaagatattgcgggaaatgcagtggctgaatcttctccattagaacatagggagagaattttgttagcagttcgtagttatcttggagagaatattgaatggactaatgaaaatgtaaatttaactataaactatttaaataacagattaaaaaaattataaaaaaattgaaaaaatggtggaaacacttttttcaatttttttgttttattatttaatatttgggaaatattcattctaattggCAATTgcttccaaggagctaaagaggtccctagcgcttagaatcgctttaggaaacacgatccagtccaataatcgtcgataaaaacttttgaaaaaggttggtgaaattacctacttttggaataatcacaaatcacaagtgattaatcacaaatcacaagtgattaatcacttgtttattaagatattaaaagctataatttaaataaagcgtgaattttattacacaaaaagaggggggagaaacttggaactagcatttagagaaagcttaaaaaagatgagaggtaccaaatcaaaagaaaaattctcccaagaattagaaatgagtagatcaaattattcacgaatagaatcaggaaaatcagatccaaccataaaaacactagaacaaattgcaaagttaactaactcaacgctagtagtggatttaatcccaaatgagccaacagaaccagaaccagaaacagaatcagaacaagtaacattggatttagaaatggaagaagaaaaaagcaatgacttcgtgtgaataatgcacgaaatcgttgcttattttttttaaaagcggtatactagatataacgaaacaacgaactgaatagaaacgaaaaaagagccatgacacatttataaaatgtttgacgacattttataaatgcatagcccgataagattgccaaaccaacgcttatcagttagtcagatgaactcttccctcgtaagaagttatttaattaactttgtttgaagacggtatat

>pL2Donor
aggctgaaaataaaacccgcactatgccattacatttatatctatgatacgtgtttgttttttctttgctgtttagcgaatgattagcagaaatatacagagtaagattttaattaattattagggggagaaggagagagtagcccgaaaacttttagttggcttggactgaacgaagtgagggaaaggctactaaaacgtcgaggggcagtgagagcgaagcgaacacttgattttttaattttctatcttttataggtcattagagtatacttatttgtcctataaactatttagcagcataatagatttattgaataggtcatttaagttgagcatattagaggaggaaaatcttggagaaatatttgaagaacccgattacatggattggattagttcttgtggttacgtggtttttaactaaaagtagtgaatttttgatttttggtgtgtgtgtcttgttgttagtatttgctagtcaaagtgattaaatagaattcattcgccattcaggctgcgcaactgttgggaagggcgatcggtgcgggcctcttcgctattacgccagctggcgaaagggggatgtgctgcaaggcgattaagttgggtaacgccagggttttcccagtcacgacgttgtaaaacgGCGGCCGCTGTTGATGCAACCATAAAGTGATATTTAATAATTATTTATAATCAGCAACTTAACCACAAAACAACCATATATTGATATCTCACAAAACAACCATAAGTTGATATTTTTGTGAATCGAGTATTTCAGCAAAACTACTGCAGTAAGttataaaagccagtcattaggcctatctgacaattcctgaatagagttcataaacaatcctgcatgataaccatcacaaacagaatgatgtacctgtaaagatagcggtaaatatattgaattacctttattaatgaattttcctgctgtaataatgggtagaaggtaattactattattattgatatttaagttaaacccagtaaatgaagtccatggaataatagaaagagaaaaagcattttcaggtataggtgttttgggaaacaatttccccgaaccattatatttctctacatcagaaaggtataaatcataaaactctttgaagtcattctttacaggagtccaaataccagagaatgttttagatacaccatcaaaaattgtataaagtggctctaacttatcccaataacctaactctccgtcgctattgtaaccagttctaaaagctgtatttgagtttatcacccttgtcactaagaaaataaatgcagggtaaaatttatatccttcttgttttatgtttcggtataaaacactaatatcaatttctgtggttatactaaaagtcgtttgttggttcaaataatgattaaatatctcttttctcttccaattgtctaaatcaattttattaaagttcatAATCTTTCTTCCTCCAGGATCcccgGAAATGACCTCTTCATGAAAATGTCGTAAACTTACTGAAGTTTAGACCATGAAGAGGCAATATCAATTTATGGGTGTGATAATTATCAATTTATGGGTGTAATTATCATTTTATGGTTGTATCAACAGCTAATGACGTCGGATCCttccgtcacaggtatttattcggcgcaaagtgcgtcgggtgatgctgccaacttactgatttagtgtatgatggtgtttttgaggtgctccagtggcttctgtttctatcagctgtccctcctgttcagctactgacggggtggtgcgtaacggcaaaagcaccgccggacatcagcgctagcggagtgtatactggcttactatgttggcactgatgagggtgtcagtgaagtgcttcatgtggcaggagaaaaaaggctgcaccggtgcgtcagcagaatatgtgatacaggatatattccgcttcctcgctcactgactcgctacgctcggtcgttcgactgcggcgagcggaaatggcttacgaacggggcggagatttcctggaagatgccaggaagatacttaacagggaagtgagagggccgcggcaaagccgtttttccataggctccgcccccctgacaagcatcacgaaatctgacgctcaaatcagtggtggcgaaacccgacaggactataaagataccaggcgtttccccctggcggctccctcgtgcgctctcctgttcctgcctttcggtttaccggtgtcattccgctgttatggccgcgtttgtctcattccacgcctgacactcagttccgggtaggcagttcgctccaagctggactgtatgcacgaaccccccgttcagtccgaccgctgcgccttatccggtaactatcgtcttgagtccaacccggaaagacatgcaaaagcaccactggcagcagccactggtaattgatttagaggagttagtcttgaagtcatgcgccggttaaggctaaactgaaaggacaagttttggtgactgcgctcctccaagccagttacctcggttcaaagagttggtagctcagagaaccttcgaaaaaccgccctgcaaggcggttttttcgttttcagagcaagagattacgcgcagaccaaaacgatctcaagaagatcatcttattaatcagataaaatatttctagactcgagagctctcgagtctagaatcgatacgattttgaagtggcaacagataaaaaaaagcagtttaaaattgttgctgaacttttaaaacaagcaaatacaatcattgtcgcaacagatagcgacagagaaggcgaaaacattgcctggtcgatcattcataaagcaaatgccttttctaaagataaaacgtataaaagactatggatcaatagtttagaaaaagatgtgatccgtagcggttttcaaaatttgcaaccaggaatgaattactatcccttttatcaagaagcgcacaaaaagaaaaacgaaatgatacaccaatcagtgcaaaaaaagatataatgggagataagacggttcgtgttcgtgctgacttgcaccatatcataaaaatcgaaacagcaaagaatggcggaaacgtaaaagaagttatggaaataagacttagaagcaaacttaagagtgtgttgatagtgcagtatcttaaaattttgtataataggaattgaagttaaattagatgctaaaaatttgtaattaagaaggagtgattacatgaacaaaaatataaaatattctcaaaactttttaacgagtgaaaaagtactcaaccaaataataaaacaattgaatttaaaagaaaccgataccgtttacgaaattggaacaggtaaagggcatttaacgacgaaactggctaaaataagtaaacaggtaacgtctattgaattagacagtcatctattcaacttatcgtcagaaaaattaaaactgaatactcgtgtcactttaattcaccaagatattctacagtttcaattccctaacaaacagaggtataaaattgttgggagtattccttaccatttaagcacacaaattattaaaaaagtggtttttgaaagccatgcgtctgacatctatctgattgttgaagaaggattctacaagcgtaccttggatattcaccgaacactagggttgctcttgcacactcaagtctcgattcagcaattgcttaagctgccagcggaatgctttcatcctaaaccaaaagtaaacagtgtcttaataaaacttacccgccataccacagatgttccagataaatattggaagctatatacgtactttgtttcaaaatgggtcaatcgagaatatcgtcaactgtttactaaaaatcagtttcatcaagcaatgaaacacgccaaagtaaacaatttaagtaccgttacttatgagcaagtattgtctatttttaatagttatctattatttaacgggaggaaataattctatgagtcgcttttgtaaatttggaaagttacacgttactaaagggaatgtagataaattattaggtatactactgacagcttccaaggagctaaagaggtccctagcgcttagaatcgctttaggaaacacgatccagtccaataatcgtcgataaaaacttttgaaaaaggttggtgaaattacctacttttggaataatcacaaatcacaagtgattaatcacaaatcacaagtgattaatcacttgtttattaagatattaaaagctataatttaaataaagcgtgaattttattacacaaaaagaggggggagaaacttggaactagcatttagagaaagcttaaaaaagatgagaggtaccaaatcaaaagaaaaattctcccaagaattagaaatgagtagatcaaattattcacgaatagaatcaggaaaatcagatccaaccataaaaacactagaacaaattgcaaagttaactaactcaacgctagtagtggatttaatcccaaatgagccaacagaaccagaaccagaaacagaatcagaacaagtaacattggatttagaaatggaagaagaaaaaagcaatgacttcgtgtgaataatgcacgaaatcgttgcttattttttttaaaagcggtatactagatataacgaaacaacgaactgaatagaaacgaaaaaagagccatgacacatttataaaatgtttgacgacattttataaatgcatagcccgataagattgccaaaccaacgcttatcagttagtcagatgaactcttccctcgtaagaagttatttaattaactttgtttgaagacggtatataaccgtactatcattatatagggaaatcagagagttttcaagtatctaagctactgaatttaagaattgttaagcaatcaatcggaaatcgtttgattgctttttttgtattcatttatagaaggtggagtttgtatgaatcatgatgaatgtaaaacttatataaaaaatagtttattggagataagaaaattagcaaatatctatacactagaaacgtttaagaaagagttagaaaagagaaatatctacttagaaacaaaatcagataagtatttttcttcggagggggaagattatatatataagttaatagaaaataacaaaataatttattcgattagtggaaaaaaattgacttataaaggaaaaaaatctttttcaaaacatgcaatattgaaacagttgaatgaaaaagcaaaccaagttaattaaacaacctattttataggatttataggaaaggagaacagctgaatgaatatcccttttgttgtagaaactgtgcttcatgacggcttgttaaagtacaaatttaaaaatagtaaaattcgctcaatcactaccaagccaggtaaaagcaaaggggctatttttgcgtatcgctcaaaatcaagcatgattggcggtcgtggtgttgttctgacttccgaggaagcgattcaagaaaatcaagatacatttacacattggacacccaacgtttatcgttatggaacgtatgcagacgaaaaccgttcatacacgaaaggacattctgaaaacaatttaagacaaatcaataccttctttattgattttgatattcacacggcaaaagaaactatttcagcaagcgatattttaacaaccgctattgatttaggttttatgcctactatgattatcaaatctgataaaggttatcaagcatattttgttttagaaacgccagtctatgtgacttcaaaatcagaatttaaatctgtcaaagcagccaaaataatttcgcaaaatatccgagaatattttggaaagtctttgccagttgatctaacgtgtaatcattttggtattgctcgcataccaagaacggacaatgtagaattttttgatcctaattaccgttattctttcaaagaatggcaagattggtctttcaaacaaacagataataagggctttactcgttcaagtctaacggttttaagcggtacagaaggcaaaaaacaagtagatgaaccctggtttaatctcttattgcacgaaacgaaattttcaggagaaaagggtttaatagggcgtaataacgtcatgtttaccctctctttagcctactttagttcaggctattcaatcgaaacgtgcgaatataatatgtttgagtttaataatcgattagatcaacccttagaagaaaaagaagtaatcaaaattgttagaagtgcctattcagaaaactatcaaggggctaatagggaatacattaccattctttgcaaagcttgggtatcaagtgatttaaccagtaaagatttatttgtccgtcaagggtggtttaaattcaagaaaaaaagaagcgaacgtcaacgtgttcatttgtcagaatggaaagaagatttaatggcttatattagcgaaaaaagcgatgtatacaagccttatttagtgacgaccaaaaaagagattagagaagtgctaggcattcctgaacggacattagataaattgctgaaggtactgaaggcgaatcaggaaattttctttaagattaaaccaggaagaaatggtggcattcaacttgctagtgttaaatcattgttgctatcgatcattaaagtaaaaaaagaagaaaaagaaagctatataaaggcgctgacaaattcttttgacttagagcatacattcattcaagagactttaaacaagctagcagaacgccctaaaacggacacacaactcgatttgtttagctatgatac

>pLcINT
gtttaccctctctttagcctactttagttcaggctattcaatcgaaacgtgcgaatataatatgtttgagtttaataatcgattagatcaacccttagaagaaaaagaagtaatcaaaattgttagaagtgcctattcagaaaactatcaaggggctaatagggaatacattaccattctttgcaaagcttgggtatcaagtgatttaaccagtaaagatttatttgtccgtcaagggtggtttaaattcaagaaaaaaagaagcgaacgtcaacgtgttcatttgtcagaatggaaagaagatttaatggcttatattagcgaaaaaagcgatgtatacaagccttatttagtgacgaccaaaaaagagattagagaagtgctaggcattcctgaacggacattagataaattgctgaaggtactgaaggcgaatcaggaaattttctttaagattaaaccaggaagaaatggtggcattcaacttgctagtgttaaatcattgttgctatcgatcattaaagtaaaaaaagaagaaaaagaaagctatataaaggcgctgacaaattcttttgacttagagcatacattcattcaagagactttaaacaagctagcagaacgccctaaaacggacacacaactcgatttgtttagctatgatacaggctgaaaataaaacccgcactatgccattacatttatatctatgatacgtgtttgttttttctttgctgtttagcgaatgattagcagaaatatacagagtaagattttaattaattattagggggagaaggagagagtagcccgaaaacttttagttggcttggactgaacgaagtgagggaaaggctactaaaacgtcgaggggcagtgagagcgaagcgaacacttgattttttaattttctatcttttataggtcattagagtatacttatttgtcctataaactatttagcagcataatagatttattgaataggtcatttaagttgagcatattagaggaggaaaatcttggagaaatatttgaagaacccgattacatggattggattagttcttgtggttacgtggtttttaactaaaagtagtgaatttttgatttttggtgtgtgtgtcttgttgttagtatttgctagtcaaagtgattaaatagaattcattcgccattcaggctgcgcaactgttgggaagggcgatcggtgcgggcctcttcgctattacgccagctggcgaaagggggatgtgctgcaaggcgattaagttgggtaacgccagggttttcccagtcacgacgttgtaaaacgGCGCGCGAAAAAGAAAATGTTTTTGTATTTTTAGAATCCCTTTTCTATAAATCAATTCTAATTATAAGGACCTGATGATTGAGTGATAATGCTAGTTTGAAGCATTCTTAGTAAGAAAGTGATTTTTTATAAATGGTTTATAGAATAAATTGTACAGCGTTTAATTGGACTTGCTCTCTGAAATAACGTcaattcccctgtagaaataattttgtttaactttaataaggagatataccatggGTGAACTGCCGAGTAGGTAGCTGATAACgagacctctggtctcGTGAACTGCCGAGTAGGTAGCTGATAACGGATCCgaattcgagctcgGGATCCAATTACATATTTTATGTTTGGAGGAAGAAAGATTatgtttttgcaaagacctaaaccttacagcgatgaaagtttagaaagtttctttatccgagtggctaacaaaaatggctacggtgatgtccatcgcttcctagaagccactaaacgattccttcaagacattgaccataatggctatcaaacctttccgactgatataactcggataaacccatactcagctaaaaacagttccagcgcacgaactgcgtcattcctgaaacttgcacaattgacatttaatgaaccgccagagctacttgggttggcaattaacagaacaaacatgaaatactcgccgtcaactagcgcggttgttagaggtgcagaagtctttcctcgcagtttactacggacgcactccatcccctgctgtcctttgtgtctgcgagaaaatggctacgcctcctacctttggcactttcaggggtacgaatactgccacagccataacgtacctttaattaccacttgtagctgtggtaaggagtttgactaccgagtatctgggttaaagggcatttgctgcaaatgcaaggagcctatcaccttaaccagcagggagaacggtcatgaggcagcgtgtactgtttcaaactggcttgctggccatgaatctaaacctctgccaaatcttcctaaaagctaccgatggggtttagttcattggtggatgggtattaaagatagcgagttcgatcacttttcgttcgttcaatttttctcaaactggccaaggtcattccactcgataatcgaagatgaagtagagttcaaccttgagcatgctgttgtcagcacgtctgaattacgactaaaagatcttcttggtcgattgtttttcggttcaattcggttacctgagcggaatcttcaacacaatatcatccttggtgagcttctctgctatttagaaaatcgtttatggcaagacaagggattaatcgccaacctcaaaatgaacgcgttagaggcgactgtaatgttaaattgtagcctcgatcagattgcatcaatggttgaacaacgcatcttgaagccaaatcgaaaaagcaagcccaacagccctcttgatgttaccgattatctatttcatttcggcgatattttctgtctttggttagctgagttccaaagcgatgagtttaaccgttcgttttatgtgtcgaggtggtaaCCTAGTGGAGGAAGAAAGATTatgcaaactctgaaagaactaatcgcatccaatcctgacgacttaacaactgaacttaagagagcatttcgtccactcacaccgcatattgcaattgatggtaatgaacttgacgcactgacgatattagtcaatttaaccgataagactgatgatcagaaagacctgctcgatcgagccaaatgcaagcaaaaacttcgagatgaaaaatggtgggctagctgcataaattgcgttaattacagacaaagccataacccaaaattcccggatatacgttctgaaggcgtgattcgaacccaagccctgggtgaattaccgagtttcctactctcgtcctcaaaaatcccaccataccattggtcatatagccatgattcaaaatacgtcaacaaaagcgcattcctcaccaatgagttttgttgggatggtgagatctcatgtttgggtgagcttcttaaagatgcagatcacccactttggaatactttgaaaaagttaggttgttctcaaaaaacttgcaaagcaatggcaaaacaactagctgatattactctcacgactatcaatgtcacactcgcaccaaattacctgactcaaatatctctccccgatagtgatacatcctacatttcactctctcctgttgcatcgctatcgatgcaaagccactttcatcagaggctccaagatgaaaatcggcatagcgcgataacgcggtttagccgaactaccaacatgggggtcactgcgatgacatgtggcggcgcatttagaatgttaaagtctggcgctaagttttccagcccccctcatcaccgattaaacagtaaacgaagttggttgacgtcagagcatgttcagtcattaaaacagtaccagcgcctcaacaaaagcctcatacctgaaaactctcggattgcactccgtagaaaatacaaaatcgagcttcaaaatatggtcagatcttggtttgcaatgcaagaccatacccttgattcgaacatacttatccaacatttgaatcatgacctatcttacttaggagccacaaaacgttttgcatacgatccagcgatgaccaagctctttactgagcttttgaaacgagagttatcaaattcaatcaataatggtgagcaacacactaatggatcgtttttagtcctaccgaatatcagggtttgtggcgcaacagctttaagctccccggtaacggtggggattccatcacttacagctttctttggcttcgttcacgcatttgaacggaatataaatcgcaccacctcatcgtttcgtgttgaatcctttgcgatatgcgtccatcaactacatgtcgagaagcgaggtttgacagcagagtttgtggaaaaaggcgacgggactatatccgctcccgcgacccgggatgactggcagtgtgatgtcgtatttagccttattttgaacaccaactttgctcaacatattgaccaagatacgttagttacatcactaccaaagcgattggctcggggttcagcaaaaattgcgattgatgactttaaacatatcaactcattctcgacattagaaacagcgatcgaatctctgccaatagaagctggtaggtggttatcactttacgcacagtcaaacaataatctaagtgatctattagcagccatgacagaggaccatcagctcatggcaagctgcgtcggttaccacttgttagaagagcccaaagataaaccaaactccctcagaggttacaaacacgctatcgccgagtgcatcattggactcattaactcaatcacctttagctcagagactgatcccaacacaatcttttggtcgctaaagaactatcaaaactacctagtggtacagccaaggagtatcaacgatgaaactaccgacaaatctagcctatgaCTGCAGTGGAGGAAGAAAGATTatgaaactaccgacaaatctagcctatgaGCGCTCTATCGACCCATCAGATGTCTGTTTTTTTGTCGTCTGGCCCGATGATAGAAAAACACCTTTAACCTACAATTCTCGTACTCTGCTCGGGCAAATGGAAGCGGCATCATTAGCCTATGATGTCTCAGGTCAACCAATAAAAAGTGCCACCGCTGAGGCGTTAGCTCAAGGGAACCCTCATCAAGTTGATTTCTGCCACGTTCCATACGGTGCGAGTCATATTGAATGCAGTTTCTCCGTCTCGTTTTCTTCTGAACTACGTCAACCATATAAGTGTAACTCAAGCAAAGTTAAACAAACGCTAGTGCAATTAGTCGAGCTCTACGAAACGAAAATCGGCTGGACTGAGCTAGCAACCCGATATTTGATGAACATTTGCAACGGTAAATGGCTGTGGAAAAATACCCGTAAAGCCTATTGCTGGAACATTGTACTTACACCTTGGCCTTGGAACGGGGAAAAGGTTGGATTTGAAGATATTCGTACTAACTACACCTCACGGCAAGACTTTAAAAATAATAAAAATTGGTCTGCTATAGTTGAAATGATCAAAACCGCATTTTCTAGTACTGATGGGCTGGCGATATTTGAAGTCAGGGCCACCTTGCACTTGCCAACGAATGCTATGGTGCGGCCAAGCCAAGTTTTCACAGAAAAAGAAAGTGGCAGTAAAAGTAAATCTAAAACTCAAAACAGTCGAGTTTTTCAGAGTACAACTATTGATGGTGAACGATCGCCAATACTAGGGGCCTTTAAAACGGGAGCAGCTATTGCAACCATTGACGACTGGTATCCTGAAGCCACTGAGCCACTAAGGGTCGGACGGTTTGGGGTTCATCGCGAAGATGTCACTTGCTACCGTCATCCGTCTACCGGAAAAGATTTTTTCTCGATATTACAACAAGCAGAGCACTATATTGAAGTGTTGAGCGCCAACAAAACTCCCGCTCAAGAAACTATCAACGACATGCACTTTTTAATGGCTAACCTGATTAAGGGTGGGATGTTCCAGCATAAAGGAGACTGATTCTAGTGGAGGAAGAAAGATTATGCTGACTGTGaaatggtattataagacaatcacctttctgccagagttgtgcaacaacgagtcactggctgcaaagtgtctccgcgttctgcatggatttaactatcagtatgagacacgaaatatcggcgtttcatttccgctttggtgtgatgcaacggttggaaaaaagatttcatttgtcagcaagaacaagatagaactcgacttactacttaaacaacactatttcgtccaaatggaacaacttcaatactttcatatatccaacactgttctcgtcccagaagattgtacatacgtttcctttagacgctgtcaatctatagataagctcacagcagcagggctggcaaggaaaatcagacgcctggagaaacgtgctctatctagaggcgagcaatttgacccatcatcttttgctcaaaaagagcatactgcaatagcgcactaccactcacttggggagtccagcaaacagacgaaccgcaactttcgactcaatatcaggatgctctcggagcaaccccgtgaggggaactcgatttttagtagctatggcttatcaaattcagaaaactcgtttcagcctgtacccttaatctgaCCTAGTGGAGGAAGAAAGATTATGGcgACAAGtTTACCTACGCCCTCAGCAATTACGACTTCGGCGTTAGAGTATGCATTCCATACTCCCGCTCGCAATCTAACGAAATCTCGCGGAAAAAAcATTCATCGTTATGTCAGTGTAAAGATGAGTAAGAGGATTACGGTAGAATCTACTCTAGAGTGTGATGCCTGCTATCACTTTGATTTTGAGCCAAGTATTGTTCGCTTTTGCGCTCAACCGATTCGATTTTTATATTATCTCAATGGTCAGTCTCACTCCTATGTTCCTGACTTTCTAGTTCAATTTGATACCAACGAGTTTGTTCTATATGAAGTAAAGTCAGCTTATGCTAAGAACAAACCTGATTTTGATGTTGAATGGGAGGCGAAAGTAAAAGCAGCAACTGAACTAGGGCTAGAATTGGAGCTTGTTGAAGAGAGTGATATTAGGGATACGGTTGTATTAAATAATCTTAAGCGCATGCATCGTTATGCTTCGAAAGATGAGCTGAATAACGTACATAACTCTCTCTTAAAAATAATAAAGTACAATGGCGCCCAATCTGCAAGATGCTTGGGAGAACAGTTGGGTTTAAAAGGCCGAACTGTTTTACCAATTTTGTGCGATTTGCTGTCAAGGTGTTTACTCGATACACGTTTGGATAAGCCTCTATCTCTTGAATCTCGATTTGAGTTGGCCAGTTATGGCTAAGCTTGGAGGAAGAAAGATTATGGCTAAGAAAGGGTTCTCAAGTTTCCATAGAAAAGCAGTCTCTTCCCAAGATACGCTTGAATCGATAGAGCTTGTCTCTAGCGCTAATTGTCTAGAAAGTGTTACGTATCAAGATATATCAGCATTTCCCGAAACAATTGCGGTAGAGATTAATTTCCGATTAAGCATTCTTCGCTTTTTAGCGCGAAAGTGCGAAACCATTGTGGCCAAATCAATTGAACCACATCGTGTAGAGCTACAGCAAAACTATAGTAGAAAAATACCCAGTGCAATAACGATATATCGATGGTGGCTTGCTTTTCGAAAATCAGACTACAACCCCATTAGCTTAGCACCTAATATCAAGGATAGAGGTAATAGAGAGACAAAAGTGTCAACAGTTGTTGATTCTATTATGGAACAGGCAGTTGAAAGAGTTATATCTGGACGAAAAGTCAATGTTAGCTCTGCATATAAACGTGTTCGACGAAAAGTTCGTCAATACAATCTAACTCATGGAACGAAATACACGTATCCTAAGTACGAATCTGTAAGAAAGCGAGTAAAAAAGAAAACCCCATTTGAGTTATTAGCCGCAGGGAAAGGGGAGAGAGTAGCTAAGAGAGAGTTTCGCCGAATGGGAAAAAAGATCCTCACGTCTAGCGTGCTAGAGAGGGTTGAAATAGATCACACTGTCGTTGACCTTTTTGCAGTACACGAAGAGTATCGAATCCCATTGGGCCGACCTTGGCTTACTCAATTGGTTGATTGTTACAGTAAAGCTGTAATCGGTTTTTATTTAGGTTTCGAGCCTCCTAGCTATGTGTCGGTTTCCCTTGCACTTAAGAATGCAATACAACGCAAAGATGACTTAATCTCCTCGTATGAATCGATCGAGAATGAATGGCTATGTTATGGCATCCCAGACCTACTCGTAACTGATAATGGTAAAGAGTTTTTGTCGAAAGCATTTGATCAAGCATGTGAATCACTATTGATCAATGTGCATCAAAATAAAGTTGAGACGCCCGACAACAAACCTCATGTTGAACGTAACTACGGGACTATTAATACTTCTCTGTTAGACGATTTACCTGGGAAATCCTTCAGCCAGTACCTTCAAAGAGAAGGGTACGACTCTGTGGGAGAAGCTACCCTTACACTCAATGAGATTAGAGAAATTTACTTAATTTGGTTGGTGGATATTTATCATAAAAAACCCAATCAGAGAGGCACTAATTGTCCTAATGTTGCGTGGAAAAAGGGTTGTCAAGAATGGGAACCAGAGGAGTTCTCTGGTTCTAAAGACGAATTAGACTTTAAATTTGCTATTGTTGATTACAAACAACTTACTAAAGTAGGGATAACTGTCTACAAAGAACTGAGTTATAGCAATGACCGTTTAGCTGAATATAGAGGGAAGAAAGGAAACCATAAAGTTCAGTTCAAGTATAACCCTGAGTGTATGGCAGTTATTTGGGTGTTGGATGAGGATATGAATGAGTACTTTACAGTTAATGCGATTGACTACGAATATGCAAGTAGAGTATCACTTTGGCAACATAAATATAACATGAAATATCAAGCAGAACTAAATTCAGCAGAATATGATGAGGACAAGGAAATTGATGCAGAAATAAAAATTGAAGAAATCGCAGATCGTTCAATTGTTAAGACTAACAAAATCAGAGCTCGGAGGCGTGGCGCTAGGCATCAAGAGAATAGCGCAAGGGCTAAGTCAATCAGTAATGCGAACCCGGCCTCGATACAAAAACATGAAGATGAAATCGTTAGTGCAGATAATGACGATTGGGATATTGATTATGTCTGACCTAGTTGGAGGAAGAAAGATTATGAGTGAAACGCGTGAGGCTCGTATATCAAGAGCTAAAAGGGCATTTGTATCCACACCGAGCGTTAGGAAAATCTTGAGTTACATGGATAGATGTAGAGAtCTATCAGACCTAGAGTCTGAGCCTACATGCATGATGGTCTATGGTGCTTCGGGTGTAGGTAAAACGACCGTCATCAAGAAATACTTAAATCAAAACAGAAGAGAGTCCGAAGCCGGGGGCGATATAATACCGGTTTTGCATATTGAGTTGCCAGACAATGCGAAGCCAGTAGATGCAGCAAGGGAATTGCTGGTTGAAATGGGTGACCCGCTAGCACTTTATGAAACTGACTTAGCTAGATTGACGAAAAGACTGACTGAATTAATCCCTGCGGTCGGCGTGAAGCTGATTATTATCGATGAGTTCCAACATTTGGTGGAAGAAAGGTCAAATCGGGTTCTTACCCAAGTAGGTAATTGGCTAAAAATGATACTTAACAAAACGAAATGTCCAATTGTTATATTTGGTATGCCATACTCAAAAGTTGTACTGCAAGCAAACTCGCAACTTCACGGGCGATTTTCCATTCAGGTTGAACTGCGCCCCTTTAGCTACCAGGGAGGTAGAGGTGTATTTAAAACTTTTTTGGAATACCTTGATAAAGCCCTACCTTTTGAAAAACAGGCTGGCTTAGCCAACGAAAGTTTGCAGAAAAAATTGTATGCATTCTCTCAGGGAAACATGCGTTCGTTGAGAAACCTTATTTATCAAGCATCTATCGAAGCAATTGATAATCAGCATGAGACGATAACCGAAGAAGATTTCGTTTTTGCATCGAAGTTGACATCGGGCGATAAACCCAACTCATGGAAAAATCCTTTTGAGGAGGGTGTTGAGGTAACAGAAGATATGTTACGACCGCCACCAAAAGATATTGGTTGGGAgGACTATTTGAGACATTCAACCCCGAGAGTGAGTAAACCAGGTAGAAATAAAAACTTTTTCGAATAAGTCGACcttccgtcacaggtatttattcggcgcaaagtgcgtcgggtgatgctgccaacttactgatttagtgtatgatggtgtttttgaggtgctccagtggcttctgtttctatcagctgtccctcctgttcagctactgacggggtggtgcgtaacggcaaaagcaccgccggacatcagcgctagcggagtgtatactggcttactatgttggcactgatgagggtgtcagtgaagtgcttcatgtggcaggagaaaaaaggctgcaccggtgcgtcagcagaatatgtgatacaggatatattccgcttcctcgctcactgactcgctacgctcggtcgttcgactgcggcgagcggaaatggcttacgaacggggcggagatttcctggaagatgccaggaagatacttaacagggaagtgagagggccgcggcaaagccgtttttccataggctccgcccccctgacaagcatcacgaaatctgacgctcaaatcagtggtggcgaaacccgacaggactataaagataccaggcgtttccccctggcggctccctcgtgcgctctcctgttcctgcctttcggtttaccggtgtcattccgctgttatggccgcgtttgtctcattccacgcctgacactcagttccgggtaggcagttcgctccaagctggactgtatgcacgaaccccccgttcagtccgaccgctgcgccttatccggtaactatcgtcttgagtccaacccggaaagacatgcaaaagcaccactggcagcagccactggtaattgatttagaggagttagtcttgaagtcatgcgccggttaaggctaaactgaaaggacaagttttggtgactgcgctcctccaagccagttacctcggttcaaagagttggtagctcagagaaccttcgaaaaaccgccctgcaaggcggttttttcgttttcagagcaagagattacgcgcagaccaaaacgatctcaagaagatcatcttattaatcagataaaatatttctagactcgagagctctcgagtctagaatcgatacgattttgaagtggcaacagataaaaaaaagcagtttaaaattgttgctgaacttttaaaacaagcaaatacaatcattgtcgcaacagatagcgacagagaaggcgaaaacattgcctggtcgatcattcataaagcaaatgccttttctaaagataaaacgtataaaagactatggatcaatagtttagaaaaagatgtgatccgtagcggttttcaaaatttgcaaccaggaatgaattactatcccttttatcaagaagcgcacaaaaagaaaaacgaaatgatacaccaatcagtgcATGcgtgactggcaagagatatttttaaaacaatgaataggtttacacttactttagttttatggaaatgaaagatcatatcatatataatctagaataaaattaactaaaataattattatctagataaaaaatttagaagccaatgaaatctataaataaactaaattaagtttatttaattaacaactatggatataaaataggtactaatcaaaatagtgaggaggatatatttgaatacatacgaacaaattaataaagtgaaaaaaatacttcggaaacatttaaaaaataaccttattggtacttacatgtttggatcaggagttgagagtggactaaaaccaaatagtgatcttgactttttagtcgtcgtatctgaaccattgacagatcaaagtaaagaaatacttatacaaaaaattagacctatttcaaaaaaaataggagataaaagcaacttacgatatattgaattaacaattattattcagcaagaaatggtaccgtggaatcatcctcccaaacaagaatttatttatggagaatggttacaagagctttatgaacaaggatacattcctcagaaggaattaaattcagatttaaccataatgctttaccaagcaaaacgaaaaaataaaagaatatacggaaattatgacttagaggaattactacctgatattccattttctgatgtgagaagagccattatggattcgtcagaggaattaatagataattatcaggatgatgaaaccaactctatattaactttatgccgtatgattttaactatggacacgggtaaaatcataccaaaagatattgcgggaaatgcagtggctgaatcttctccattagaacatagggagagaattttgttagcagttcgtagttatcttggagagaatattgaatggactaatgaaaatgtaaatttaactataaactatttaaataacagattaaaaaaattataaaaaaattgaaaaaatggtggaaacacttttttcaatttttttgttttattatttaatatttgggaaatattcattctaattggCAATTgcttccaaggagctaaagaggtccctagcgcttagaatcgctttaggaaacacgatccagtccaataatcgtcgataaaaacttttgaaaaaggttggtgaaattacctacttttggaataatcacaaatcacaagtgattaatcacaaatcacaagtgattaatcacttgtttattaagatattaaaagctataatttaaataaagcgtgaattttattacacaaaaagaggggggagaaacttggaactagcatttagagaaagcttaaaaaagatgagaggtaccaaatcaaaagaaaaattctcccaagaattagaaatgagtagatcaaattattcacgaatagaatcaggaaaatcagatccaaccataaaaacactagaacaaattgcaaagttaactaactcaacgctagtagtggatttaatcccaaatgagccaacagaaccagaaccagaaacagaatcagaacaagtaacattggatttagaaatggaagaagaaaaaagcaatgacttcgtgtgaataatgcacgaaatcgttgcttattttttttaaaagcggtatactagatataacgaaacaacgaactgaatagaaacgaaaaaagagccatgacacatttataaaatgtttgacgacattttataaatgcatagcccgataagattgccaaaccaacgcttatcagttagtcagatgaactcttccctcgtaagaagttatttaattaactttgtttgaagacggtatataaccgtactatcattatatagggaaatcagagagttttcaagtatctaagctactgaatttaagaattgttaagcaatcaatcggaaatcgtttgattgctttttttgtattcatttatagaaggtggagtttgtatgaatcatgatgaatgtaaaacttatataaaaaatagtttattggagataagaaaattagcaaatatctatacactagaaacgtttaagaaagagttagaaaagagaaatatctacttagaaacaaaatcagataagtatttttcttcggagggggaagattatatatataagttaatagaaaataacaaaataatttattcgattagtggaaaaaaattgacttataaaggaaaaaaatctttttcaaaacatgcaatattgaaacagttgaatgaaaaagcaaaccaagttaattaaacaacctattttataggatttataggaaaggagaacagctgaatgaatatcccttttgttgtagaaactgtgcttcatgacggcttgttaaagtacaaatttaaaaatagtaaaattcgctcaatcactaccaagccaggtaaaagcaaaggggctatttttgcgtatcgctcaaaatcaagcatgattggcggtcgtggtgttgttctgacttccgaggaagcgattcaagaaaatcaagatacatttacacattggacacccaacgtttatcgttatggaacgtatgcagacgaaaaccgttcatacacgaaaggacattctgaaaacaatttaagacaaatcaataccttctttattgattttgatattcacacggcaaaagaaactatttcagcaagcgatattttaacaaccgctattgatttaggttttatgcctactatgattatcaaatctgataaaggttatcaagcatattttgttttagaaacgccagtctatgtgacttcaaaatcagaatttaaatctgtcaaagcagccaaaataatttcgcaaaatatccgagaatattttggaaagtctttgccagttgatctaacgtgtaatcattttggtattgctcgcataccaagaacggacaatgtagaattttttgatcctaattaccgttattctttcaaagaatggcaagattggtctttcaaacaaacagataataagggctttactcgttcaagtctaacggttttaagcggtacagaaggcaaaaaacaagtagatgaaccctggtttaatctcttattgcacgaaacgaaattttcaggagaaaagggtttaatagggcgtaataacgtcat

>pLcDonorT
cttcgctattacgccagctggcgaaagggggatgtgctgcaaggcgattaagttgggtaacgccagggttttcccagtcacgacgttgtaaaacgGCGGCCGCTGTTGATGCAACCATAAAGTGATATTTAATAATTATTTATAATCAGCAACTTAACCACAAAACAACCATATATTGATATCTCACAAAACAACCATAAGTTGATATTTTTGTGAATCGAGTATTTCAGCAAAACTACTGCAGTAAGttataaaagccagtcattaggcctatctgacaattcctgaatagagttcataaacaatcctgcatgataaccatcacaaacagaatgatgtacctgtaaagatagcggtaaatatattgaattacctttattaatgaattttcctgctgtaataatgggtagaaggtaattactattattattgatatttaagttaaacccagtaaatgaagtccatggaataatagaaagagaaaaagcattttcaggtataggtgttttgggaaacaatttccccgaaccattatatttctctacatcagaaaggtataaatcataaaactctttgaagtcattctttacaggagtccaaataccagagaatgttttagatacaccatcaaaaattgtataaagtggctctaacttatcccaataacctaactctccgtcgctattgtaaccagttctaaaagctgtatttgagtttatcacccttgtcactaagaaaataaatgcagggtaaaatttatatccttcttgttttatgtttcggtataaaacactaatatcaatttctgtggttatactaaaagtcgtttgttggttcaaataatgattaaatatctcttttctcttccaattgtctaaatcaattttattaaagttcatAATCTTTCTTCCTCCAGGATCcccgGAAATGACCTCTTCATGAAAATGTCGTAAACTTACTGAAGTTTAGACCATGAAGAGGCAATATCAATTTATGGGTGTGATAATTATCAATTTATGGGTGTAATTATCATTTTATGGTTGTATCAACAGCTAATGACGTCTGcgtgactggcaagagatccatgccgaactcagaagtgaaacgccgtagcgccgatggtagtgtggggtctccccatgcgagagtagggaactgccaggcatcaaataaaacgaaaggctcagtcgaaagactgggcctttcgttttatctgttgtttgtcggtgaacgctctcctgagtaggacaaatccgccgggagcggatttgaacgttgcgaagcaacggcccggagggtggcgggcaggacgcccgccataaactgccaggcatcaaattaagcagaaggccatcctgacggatggcctttttgcgtttctacaaactcttcctgtcgtcatatctacaagccatccccccacagatacggtaaactagcctcgtttttgcatcagctcgattctcctcctctttctatattagtacttttgaaaattttagcatttttacatgctacctatcattatagcactatcgaatctcatctataaacttatattggtgaatataaataaaaagattgatgcgaattctcacatcaatcttttttattattgttgtttctcatatacatggtaataatacggactaaaaagtatcggagctggataaaaccagctccgttttttatctttaattttttttgcgtttaaaagaagaaagctgctcgcatagcgagcagctcttttttatgccaaaaataagtgaggaaaacccgcagaatagctgcgggttttttgttatcaaaaaagctcTTGccaattagaatgaatatttccGGATCCttccgtcacaggtatttattcggcgcaaagtgcgtcgggtgatgctgccaacttactgatttagtgtatgatggtgtttttgaggtgctccagtggcttctgtttctatcagctgtccctcctgttcagctactgacggggtggtgcgtaacggcaaaagcaccgccggacatcagcgctagcggagtgtatactggcttactatgttggcactgatgagggtgtcagtgaagtgcttcatgtggcaggagaaaaaaggctgcaccggtgcgtcagcagaatatgtgatacaggatatattccgcttcctcgctcactgactcgctacgctcggtcgttcgactgcggcgagcggaaatggcttacgaacggggcggagatttcctggaagatgccaggaagatacttaacagggaagtgagagggccgcggcaaagccgtttttccataggctccgcccccctgacaagcatcacgaaatctgacgctcaaatcagtggtggcgaaacccgacaggactataaagataccaggcgtttccccctggcggctccctcgtgcgctctcctgttcctgcctttcggtttaccggtgtcattccgctgttatggccgcgtttgtctcattccacgcctgacactcagttccgggtaggcagttcgctccaagctggactgtatgcacgaaccccccgttcagtccgaccgctgcgccttatccggtaactatcgtcttgagtccaacccggaaagacatgcaaaagcaccactggcagcagccactggtaattgatttagaggagttagtcttgaagtcatgcgccggttaaggctaaactgaaaggacaagttttggtgactgcgctcctccaagccagttacctcggttcaaagagttggtagctcagagaaccttcgaaaaaccgccctgcaaggcggttttttcgttttcagagcaagagattacgcgcagaccaaaacgatctcaagaagatcatcttattaatcagataaaatatttctagactcgagagctctcgagtctagaatcgatacgattttgaagtggcaacagataaaaaaaagcagtttaaaattgttgctgaacttttaaaacaagcaaatacaatcattgtcgcaacagatagcgacagagaaggcgaaaacattgcctggtcgatcattcataaagcaaatgccttttctaaagataaaacgtataaaagactatggatcaatagtttagaaaaagatgtgatccgtagcggttttcaaaatttgcaaccaggaatgaattactatcccttttatcaagaagcgcacaaaaagaaaaacgaaatgatacaccaatcagtgcaaaaaaagatataatgggagataagacggttcgtgttcgtgctgacttgcaccatatcataaaaatcgaaacagcaaagaatggcggaaacgtaaaagaagttatggaaataagacttagaagcaaacttaagagtgtgttgatagtgcagtatcttaaaattttgtataataggaattgaagttaaattagatgctaaaaatttgtaattaagaaggagtgattacatgaacaaaaatataaaatattctcaaaactttttaacgagtgaaaaagtactcaaccaaataataaaacaattgaatttaaaagaaaccgataccgtttacgaaattggaacaggtaaagggcatttaacgacgaaactggctaaaataagtaaacaggtaacgtctattgaattagacagtcatctattcaacttatcgtcagaaaaattaaaactgaatactcgtgtcactttaattcaccaagatattctacagtttcaattccctaacaaacagaggtataaaattgttgggagtattccttaccatttaagcacacaaattattaaaaaagtggtttttgaaagccatgcgtctgacatctatctgattgttgaagaaggattctacaagcgtaccttggatattcaccgaacactagggttgctcttgcacactcaagtctcgattcagcaattgcttaagctgccagcggaatgctttcatcctaaaccaaaagtaaacagtgtcttaataaaacttacccgccataccacagatgttccagataaatattggaagctatatacgtactttgtttcaaaatgggtcaatcgagaatatcgtcaactgtttactaaaaatcagtttcatcaagcaatgaaacacgccaaagtaaacaatttaagtaccgttacttatgagcaagtattgtctatttttaatagttatctattatttaacgggaggaaataattctatgagtcgcttttgtaaatttggaaagttacacgttactaaagggaatgtagataaattattaggtatactactgacagcttccaaggagctaaagaggtccctagcgcttagaatcgctttaggaaacacgatccagtccaataatcgtcgataaaaacttttgaaaaaggttggtgaaattacctacttttggaataatcacaaatcacaagtgattaatcacaaatcacaagtgattaatcacttgtttattaagatattaaaagctataatttaaataaagcgtgaattttattacacaaaaagaggggggagaaacttggaactagcatttagagaaagcttaaaaaagatgagaggtaccaaatcaaaagaaaaattctcccaagaattagaaatgagtagatcaaattattcacgaatagaatcaggaaaatcagatccaaccataaaaacactagaacaaattgcaaagttaactaactcaacgctagtagtggatttaatcccaaatgagccaacagaaccagaaccagaaacagaatcagaacaagtaacattggatttagaaatggaagaagaaaaaagcaatgacttcgtgtgaataatgcacgaaatcgttgcttattttttttaaaagcggtatactagatataacgaaacaacgaactgaatagaaacgaaaaaagagccatgacacatttataaaatgtttgacgacattttataaatgcatagcccgataagattgccaaaccaacgcttatcagttagtcagatgaactcttccctcgtaagaagttatttaattaactttgtttgaagacggtatataaccgtactatcattatatagggaaatcagagagttttcaagtatctaagctactgaatttaagaattgttaagcaatcaatcggaaatcgtttgattgctttttttgtattcatttatagaaggtggagtttgtatgaatcatgatgaatgtaaaacttatataaaaaatagtttattggagataagaaaattagcaaatatctatacactagaaacgtttaagaaagagttagaaaagagaaatatctacttagaaacaaaatcagataagtatttttcttcggagggggaagattatatatataagttaatagaaaataacaaaataatttattcgattagtggaaaaaaattgacttataaaggaaaaaaatctttttcaaaacatgcaatattgaaacagttgaatgaaaaagcaaaccaagttaattaaacaacctattttataggatttataggaaaggagaacagctgaatgaatatcccttttgttgtagaaactgtgcttcatgacggcttgttaaagtacaaatttaaaaatagtaaaattcgctcaatcactaccaagccaggtaaaagcaaaggggctatttttgcgtatcgctcaaaatcaagcatgattggcggtcgtggtgttgttctgacttccgaggaagcgattcaagaaaatcaagatacatttacacattggacacccaacgtttatcgttatggaacgtatgcagacgaaaaccgttcatacacgaaaggacattctgaaaacaatttaagacaaatcaataccttctttattgattttgatattcacacggcaaaagaaactatttcagcaagcgatattttaacaaccgctattgatttaggttttatgcctactatgattatcaaatctgataaaggttatcaagcatattttgttttagaaacgccagtctatgtgacttcaaaatcagaatttaaatctgtcaaagcagccaaaataatttcgcaaaatatccgagaatattttggaaagtctttgccagttgatctaacgtgtaatcattttggtattgctcgcataccaagaacggacaatgtagaattttttgatcctaattaccgttattctttcaaagaatggcaagattggtctttcaaacaaacagataataagggctttactcgttcaagtctaacggttttaagcggtacagaaggcaaaaaacaagtagatgaaccctggtttaatctcttattgcacgaaacgaaattttcaggagaaaagggtttaatagggcgtaataacgtcatgtttaccctctctttagcctactttagttcaggctattcaatcgaaacgtgcgaatataatatgtttgagtttaataatcgattagatcaacccttagaagaaaaagaagtaatcaaaattgttagaagtgcctattcagaaaactatcaaggggctaatagggaatacattaccattctttgcaaagcttgggtatcaagtgatttaaccagtaaagatttatttgtccgtcaagggtggtttaaattcaagaaaaaaagaagcgaacgtcaacgtgttcatttgtcagaatggaaagaagatttaatggcttatattagcgaaaaaagcgatgtatacaagccttatttagtgacgaccaaaaaagagattagagaagtgctaggcattcctgaacggacattagataaattgctgaaggtactgaaggcgaatcaggaaattttctttaagattaaaccaggaagaaatggtggcattcaacttgctagtgttaaatcattgttgctatcgatcattaaagtaaaaaaagaagaaaaagaaagctatataaaggcgctgacaaattcttttgacttagagcatacattcattcaagagactttaaacaagctagcagaacgccctaaaacggacacacaactcgatttgtttagctatgatacaggctgaaaataaaacccgcactatgccattacatttatatctatgatacgtgtttgttttttctttgctgtttagcgaatgattagcagaaatatacagagtaagattttaattaattattagggggagaaggagagagtagcccgaaaacttttagttggcttggactgaacgaagtgagggaaaggctactaaaacgtcgaggggcagtgagagcgaagcgaacacttgattttttaattttctatcttttataggtcattagagtatacttatttgtcctataaactatttagcagcataatagatttattgaataggtcatttaagttgagcatattagaggaggaaaatcttggagaaatatttgaagaacccgattacatggattggattagttcttgtggttacgtggtttttaactaaaagtagtgaatttttgatttttggtgtgtgtgtcttgttgttagtatttgctagtcaaagtgattaaatagaattcattcgccattcaggctgcgcaactgttgggaagggcgatcggtgcgggcct

>pLcDonor
tgtttagcgaatgattagcagaaatatacagagtaagattttaattaattattagggggagaaggagagagtagcccgaaaacttttagttggcttggactgaacgaagtgagggaaaggctactaaaacgtcgaggggcagtgagagcgaagcgaacacttgattttttaattttctatcttttataggtcattagagtatacttatttgtcctataaactatttagcagcataatagatttattgaataggtcatttaagttgagcatattagaggaggaaaatcttggagaaatatttgaagaacccgattacatggattggattagttcttgtggttacgtggtttttaactaaaagtagtgaatttttgatttttggtgtgtgtgtcttgttgttagtatttgctagtcaaagtgattaaatagaattcattcgccattcaggctgcgcaactgttgggaagggcgatcggtgcgggcctcttcgctattacgccagctggcgaaagggggatgtgctgcaaggcgattaagttgggtaacgccagggttttcccagtcacgacgttgtaaaacgGCGGCCGCTGTTGATGCAACCATAAAGTGATATTTAATAATTATTTATAATCAGCAACTTAACCACAAAACAACCATATATTGATATCTCACAAAACAACCATAAGTTGATATTTTTGTGAATCGAGTATTTCAGCAAAACTACTGCAGTAAGTGCAGTAAGGTGCACatcgCCTAGGACTAGTaagcaTGATCAAGATCTTGTACAactttcatcgctgtaaggtttaggGCGCGCATATGCATGCcagtGTCGACCCTGCAGGgTGCAataacttcgtatagcatacattatacgaacggtaTCTAGAttataaaagccagtcattaggcctatctgacaattcctgaatagagttcataaacaatcctgcatgataaccatcacaaacagaatgatgtacctgtaaagatagcggtaaatatattgaattacctttattaatgaattttcctgctgtaataatgggtagaaggtaattactattattattgatatttaagttaaacccagtaaatgaagtccatggaataatagaaagagaaaaagcattttcaggtataggtgttttgggaaacaatttccccgaaccattatatttctctacatcagaaaggtataaatcataaaactctttgaagtcattctttacaggagtccaaataccagagaatgttttagatacaccatcaaaaattgtataaagtggctctaacttatcccaataacctaactctccgtcgctattgtaaccagttctaaaagctgtatttgagtttatcacccttgtcactaagaaaataaatgcagggtaaaatttatatccttcttgttttatgtttcggtataaaacactaatatcaatttctgtggttatactaaaagtcgtttgttggttcaaataatgattaaatatctcttttctcttccaattgtctaaatcaattttattaaagttcatAATCTTTCTTCCTCCAGCATCcccgtaccgttcgtatagcatacattatacgaagttatGAAATGACCTCTTCATGAAAATGTCGTAAACTTACTGAAGTTTAGACCATGAAGAGGCAATATCAATTTATGGGTGTGATAATTATCAATTTATGGGTGTAATTATCATTTTATGGTTGTATCAACAGCTAATGACGTCTGcgtgactggcaagagatccatgccgaactcagaagtgaaacgccgtagcgccgatggtagtgtggggtctccccatgcgagagtagggaactgccaggcatcaaataaaacgaaaggctcagtcgaaagactgggcctttcgttttatctgttgtttgtcggtgaacgctctcctgagtaggacaaatccgccgggagcggatttgaacgttgcgaagcaacggcccggagggtggcgggcaggacgcccgccataaactgccaggcatcaaattaagcagaaggccatcctgacggatggcctttttgcgtttctacaaactcttcctgtcgtcatatctacaagccatccccccacagatacggtaaactagcctcgtttttgcatcagctcgattctcctcctctttctatattagtacttttgaaaattttagcatttttacatgctacctatcattatagcactatcgaatctcatctataaacttatattggtgaatataaataaaaagattgatgcgaattctcacatcaatcttttttattattgttgtttctcatatacatggtaataatacggactaaaaagtatcggagctggataaaaccagctccgttttttatctttaattttttttgcgtttaaaagaagaaagctgctcgcatagcgagcagctcttttttatgccaaaaataagtgaggaaaacccgcagaatagctgcgggttttttgttatcaaaaaagctcTTGccaattagaatgaatatttccGGATCCttccgtcacaggtatttattcggcgcaaagtgcgtcgggtgatgctgccaacttactgatttagtgtatgatggtgtttttgaggtgctccagtggcttctgtttctatcagctgtccctcctgttcagctactgacggggtggtgcgtaacggcaaaagcaccgccggacatcagcgctagcggagtgtatactggcttactatgttggcactgatgagggtgtcagtgaagtgcttcatgtggcaggagaaaaaaggctgcaccggtgcgtcagcagaatatgtgatacaggatatattccgcttcctcgctcactgactcgctacgctcggtcgttcgactgcggcgagcggaaatggcttacgaacggggcggagatttcctggaagatgccaggaagatacttaacagggaagtgagagggccgcggcaaagccgtttttccataggctccgcccccctgacaagcatcacgaaatctgacgctcaaatcagtggtggcgaaacccgacaggactataaagataccaggcgtttccccctggcggctccctcgtgcgctctcctgttcctgcctttcggtttaccggtgtcattccgctgttatggccgcgtttgtctcattccacgcctgacactcagttccgggtaggcagttcgctccaagctggactgtatgcacgaaccccccgttcagtccgaccgctgcgccttatccggtaactatcgtcttgagtccaacccggaaagacatgcaaaagcaccactggcagcagccactggtaattgatttagaggagttagtcttgaagtcatgcgccggttaaggctaaactgaaaggacaagttttggtgactgcgctcctccaagccagttacctcggttcaaagagttggtagctcagagaaccttcgaaaaaccgccctgcaaggcggttttttcgttttcagagcaagagattacgcgcagaccaaaacgatctcaagaagatcatcttattaatcagataaaatatttctagactcgagagctctcgagtctagaatcgatacgattttgaagtggcaacagataaaaaaaagcagtttaaaattgttgctgaacttttaaaacaagcaaatacaatcattgtcgcaacagatagcgacagagaaggcgaaaacattgcctggtcgatcattcataaagcaaatgccttttctaaagataaaacgtataaaagactatggatcaatagtttagaaaaagatgtgatccgtagcggttttcaaaatttgcaaccaggaatgaattactatcccttttatcaagaagcgcacaaaaagaaaaacgaaatgatacaccaatcagtgcaaaaaaagatataatgggagataagacggttcgtgttcgtgctgacttgcaccatatcataaaaatcgaaacagcaaagaatggcggaaacgtaaaagaagttatggaaataagacttagaagcaaacttaagagtgtgttgatagtgcagtatcttaaaattttgtataataggaattgaagttaaattagatgctaaaaatttgtaattaagaaggagtgattacatgaacaaaaatataaaatattctcaaaactttttaacgagtgaaaaagtactcaaccaaataataaaacaattgaatttaaaagaaaccgataccgtttacgaaattggaacaggtaaagggcatttaacgacgaaactggctaaaataagtaaacaggtaacgtctattgaattagacagtcatctattcaacttatcgtcagaaaaattaaaactgaatactcgtgtcactttaattcaccaagatattctacagtttcaattccctaacaaacagaggtataaaattgttgggagtattccttaccatttaagcacacaaattattaaaaaagtggtttttgaaagccatgcgtctgacatctatctgattgttgaagaaggattctacaagcgtaccttggatattcaccgaacactagggttgctcttgcacactcaagtctcgattcagcaattgcttaagctgccagcggaatgctttcatcctaaaccaaaagtaaacagtgtcttaataaaacttacccgccataccacagatgttccagataaatattggaagctatatacgtactttgtttcaaaatgggtcaatcgagaatatcgtcaactgtttactaaaaatcagtttcatcaagcaatgaaacacgccaaagtaaacaatttaagtaccgttacttatgagcaagtattgtctatttttaatagttatctattatttaacgggaggaaataattctatgagtcgcttttgtaaatttggaaagttacacgttactaaagggaatgtagataaattattaggtatactactgacagcttccaaggagctaaagaggtccctagcgcttagaatcgctttaggaaacacgatccagtccaataatcgtcgataaaaacttttgaaaaaggttggtgaaattacctacttttggaataatcacaaatcacaagtgattaatcacaaatcacaagtgattaatcacttgtttattaagatattaaaagctataatttaaataaagcgtgaattttattacacaaaaagaggggggagaaacttggaactagcatttagagaaagcttaaaaaagatgagaggtaccaaatcaaaagaaaaattctcccaagaattagaaatgagtagatcaaattattcacgaatagaatcaggaaaatcagatccaaccataaaaacactagaacaaattgcaaagttaactaactcaacgctagtagtggatttaatcccaaatgagccaacagaaccagaaccagaaacagaatcagaacaagtaacattggatttagaaatggaagaagaaaaaagcaatgacttcgtgtgaataatgcacgaaatcgttgcttattttttttaaaagcggtatactagatataacgaaacaacgaactgaatagaaacgaaaaaagagccatgacacatttataaaatgtttgacgacattttataaatgcatagcccgataagattgccaaaccaacgcttatcagttagtcagatgaactcttccctcgtaagaagttatttaattaactttgtttgaagacggtatataaccgtactatcattatatagggaaatcagagagttttcaagtatctaagctactgaatttaagaattgttaagcaatcaatcggaaatcgtttgattgctttttttgtattcatttatagaaggtggagtttgtatgaatcatgatgaatgtaaaacttatataaaaaatagtttattggagataagaaaattagcaaatatctatacactagaaacgtttaagaaagagttagaaaagagaaatatctacttagaaacaaaatcagataagtatttttcttcggagggggaagattatatatataagttaatagaaaataacaaaataatttattcgattagtggaaaaaaattgacttataaaggaaaaaaatctttttcaaaacatgcaatattgaaacagttgaatgaaaaagcaaaccaagttaattaaacaacctattttataggatttataggaaaggagaacagctgaatgaatatcccttttgttgtagaaactgtgcttcatgacggcttgttaaagtacaaatttaaaaatagtaaaattcgctcaatcactaccaagccaggtaaaagcaaaggggctatttttgcgtatcgctcaaaatcaagcatgattggcggtcgtggtgttgttctgacttccgaggaagcgattcaagaaaatcaagatacatttacacattggacacccaacgtttatcgttatggaacgtatgcagacgaaaaccgttcatacacgaaaggacattctgaaaacaatttaagacaaatcaataccttctttattgattttgatattcacacggcaaaagaaactatttcagcaagcgatattttaacaaccgctattgatttaggttttatgcctactatgattatcaaatctgataaaggttatcaagcatattttgttttagaaacgccagtctatgtgacttcaaaatcagaatttaaatctgtcaaagcagccaaaataatttcgcaaaatatccgagaatattttggaaagtctttgccagttgatctaacgtgtaatcattttggtattgctcgcataccaagaacggacaatgtagaattttttgatcctaattaccgttattctttcaaagaatggcaagattggtctttcaaacaaacagataataagggctttactcgttcaagtctaacggttttaagcggtacagaaggcaaaaaacaagtagatgaaccctggtttaatctcttattgcacgaaacgaaattttcaggagaaaagggtttaatagggcgtaataacgtcatgtttaccctctctttagcctactttagttcaggctattcaatcgaaacgtgcgaatataatatgtttgagtttaataatcgattagatcaacccttagaagaaaaagaagtaatcaaaattgttagaagtgcctattcagaaaactatcaaggggctaatagggaatacattaccattctttgcaaagcttgggtatcaagtgatttaaccagtaaagatttatttgtccgtcaagggtggtttaaattcaagaaaaaaagaagcgaacgtcaacgtgttcatttgtcagaatggaaagaagatttaatggcttatattagcgaaaaaagcgatgtatacaagccttatttagtgacgaccaaaaaagagattagagaagtgctaggcattcctgaacggacattagataaattgctgaaggtactgaaggcgaatcaggaaattttctttaagattaaaccaggaagaaatggtggcattcaacttgctagtgttaaatcattgttgctatcgatcattaaagtaaaaaaagaagaaaaagaaagctatataaaggcgctgacaaattcttttgacttagagcatacattcattcaagagactttaaacaagctagcagaacgccctaaaacggacacacaactcgatttgtttagctatgatacaggctgaaaataaaacccgcactatgccattacatttatatctatgatacgtgtttgttttttctttgc

>pLcP4INT
tcaaaattgttagaagtgcctattcagaaaactatcaaggggctaatagggaatacattaccattctttgcaaagcttgggtatcaagtgatttaaccagtaaagatttatttgtccgtcaagggtggtttaaattcaagaaaaaaagaagcgaacgtcaacgtgttcatttgtcagaatggaaagaagatttaatggcttatattagcgaaaaaagcgatgtatacaagccttatttagtgacgaccaaaaaagagattagagaagtgctaggcattcctgaacggacattagataaattgctgaaggtactgaaggcgaatcaggaaattttctttaagattaaaccaggaagaaatggtggcattcaacttgctagtgttaaatcattgttgctatcgatcattaaagtaaaaaaagaagaaaaagaaagctatataaaggcgctgacaaattcttttgacttagagcatacattcattcaagagactttaaacaagctagcagaacgccctaaaacggacacacaactcgatttgtttagctatgatacaggctgaaaataaaacccgcactatgccattacatttatatctatgatacgtgtttgttttttctttgctgtttagcgaatgattagcagaaatatacagagtaagattttaattaattattagggggagaaggagagagtagcccgaaaacttttagttggcttggactgaacgaagtgagggaaaggctactaaaacgtcgaggggcagtgagagcgaagcgaacacttgattttttaattttctatcttttataggtcattagagtatacttatttgtcctataaactatttagcagcataatagatttattgaataggtcatttaagttgagcatattagaggaggaaaatcttggagaaatatttgaagaacccgattacatggattggattagttcttgtggttacgtggtttttaactaaaagtagtgaatttttgatttttggtgtgtgtgtcttgttgttagtatttgctagtcaaagtgattaaatagaattcattcgccattcaggctgcgcaactgttgggaagggcgatcggtgcgggcctcttcgctattacgccagctggcgaaagggggatgtgctgcaaggcgattaagttgggtaacgccagggttttcccagtcacgacgttgtaaaacgGCGCGCAACTTCCTAAAGATTTCAAAATCAAAGTTACTtTCTTGTTGTTTTAAATTTTACACTTtTTGTAATGAACTGTCAAACTTTAAAAAGTAGAAAATCAATTTGCTTGAATTCACAATTGCAAAAAGATATACTCAAATTACAAGAGAGAATTACAAATACAACTTAAGTATTCAATTCATAAAGCAATTGCACAGTTCTATTAcaattcccctgtagaaataattttgtttaactttaataaggagatataccatggGTGAACTGCCGAGTAGGTAGCTGATAACgagacctctggtctcGTGAACTGCCGAGTAGGTAGCTGATAACGGATCCAATTACATATTTTATGTTTGGAGGAAGAAAGATTatgtttttgcaaagacctaaaccttacagcgatgaaagtttagaaagtttctttatccgagtggctaacaaaaatggctacggtgatgtccatcgcttcctagaagccactaaacgattccttcaagacattgaccataatggctatcaaacctttccgactgatataactcggataaacccatactcagctaaaaacagttccagcgcacgaactgcgtcattcctgaaacttgcacaattgacatttaatgaaccgccagagctacttgggttggcaattaacagaacaaacatgaaatactcgccgtcaactagcgcggttgttagaggtgcagaagtctttcctcgcagtttactacggacgcactccatcccctgctgtcctttgtgtctgcgagaaaatggctacgcctcctacctttggcactttcaggggtacgaatactgccacagccataacgtacctttaattaccacttgtagctgtggtaaggagtttgactaccgagtatctgggttaaagggcatttgctgcaaatgcaaggagcctatcaccttaaccagcagggagaacggtcatgaggcagcgtgtactgtttcaaactggcttgctggccatgaatctaaacctctgccaaatcttcctaaaagctaccgatggggtttagttcattggtggatgggtattaaagatagcgagttcgatcacttttcgttcgttcaatttttctcaaactggccaaggtcattccactcgataatcgaagatgaagtagagttcaaccttgagcatgctgttgtcagcacgtctgaattacgactaaaagatcttcttggtcgattgtttttcggttcaattcggttacctgagcggaatcttcaacacaatatcatccttggtgagcttctctgctatttagaaaatcgtttatggcaagacaagggattaatcgccaacctcaaaatgaacgcgttagaggcgactgtaatgttaaattgtagcctcgatcagattgcatcaatggttgaacaacgcatcttgaagccaaatcgaaaaagcaagcccaacagccctcttgatgttaccgattatctatttcatttcggcgatattttctgtctttggttagctgagttccaaagcgatgagtttaaccgttcgttttatgtgtcgaggtggtaaCCTAGTGGAGGAAGAAAGATTatgcaaactctgaaagaactaatcgcatccaatcctgacgacttaacaactgaacttaagagagcatttcgtccactcacaccgcatattgcaattgatggtaatgaacttgacgcactgacgatattagtcaatttaaccgataagactgatgatcagaaagacctgctcgatcgagccaaatgcaagcaaaaacttcgagatgaaaaatggtgggctagctgcataaattgcgttaattacagacaaagccataacccaaaattcccggatatacgttctgaaggcgtgattcgaacccaagccctgggtgaattaccgagtttcctactctcgtcctcaaaaatcccaccataccattggtcatatagccatgattcaaaatacgtcaacaaaagcgcattcctcaccaatgagttttgttgggatggtgagatctcatgtttgggtgagcttcttaaagatgcagatcacccactttggaatactttgaaaaagttaggttgttctcaaaaaacttgcaaagcaatggcaaaacaactagctgatattactctcacgactatcaatgtcacactcgcaccaaattacctgactcaaatatctctccccgatagtgatacatcctacatttcactctctcctgttgcatcgctatcgatgcaaagccactttcatcagaggctccaagatgaaaatcggcatagcgcgataacgcggtttagccgaactaccaacatgggggtcactgcgatgacatgtggcggcgcatttagaatgttaaagtctggcgctaagttttccagcccccctcatcaccgattaaacagtaaacgaagttggttgacgtcagagcatgttcagtcattaaaacagtaccagcgcctcaacaaaagcctcatacctgaaaactctcggattgcactccgtagaaaatacaaaatcgagcttcaaaatatggtcagatcttggtttgcaatgcaagaccatacccttgattcgaacatacttatccaacatttgaatcatgacctatcttacttaggagccacaaaacgttttgcatacgatccagcgatgaccaagctctttactgagcttttgaaacgagagttatcaaattcaatcaataatggtgagcaacacactaatggatcgtttttagtcctaccgaatatcagggtttgtggcgcaacagctttaagctccccggtaacggtggggattccatcacttacagctttctttggcttcgttcacgcatttgaacggaatataaatcgcaccacctcatcgtttcgtgttgaatcctttgcgatatgcgtccatcaactacatgtcgagaagcgaggtttgacagcagagtttgtggaaaaaggcgacgggactatatccgctcccgcgacccgggatgactggcagtgtgatgtcgtatttagccttattttgaacaccaactttgctcaacatattgaccaagatacgttagttacatcactaccaaagcgattggctcggggttcagcaaaaattgcgattgatgactttaaacatatcaactcattctcgacattagaaacagcgatcgaatctctgccaatagaagctggtaggtggttatcactttacgcacagtcaaacaataatctaagtgatctattagcagccatgacagaggaccatcagctcatggcaagctgcgtcggttaccacttgttagaagagcccaaagataaaccaaactccctcagaggttacaaacacgctatcgccgagtgcatcattggactcattaactcaatcacctttagctcagagactgatcccaacacaatcttttggtcgctaaagaactatcaaaactacctagtggtacagccaaggagtatcaacgatgaaactaccgacaaatctagcctatgaCTGCAGTGGAGGAAGAAAGATTatgaaactaccgacaaatctagcctatgaGCGCTCTATCGACCCATCAGATGTCTGTTTTTTTGTCGTCTGGCCCGATGATAGAAAAACACCTTTAACCTACAATTCTCGTACTCTGCTCGGGCAAATGGAAGCGGCATCATTAGCCTATGATGTCTCAGGTCAACCAATAAAAAGTGCCACCGCTGAGGCGTTAGCTCAAGGGAACCCTCATCAAGTTGATTTCTGCCACGTTCCATACGGTGCGAGTCATATTGAATGCAGTTTCTCCGTCTCGTTTTCTTCTGAACTACGTCAACCATATAAGTGTAACTCAAGCAAAGTTAAACAAACGCTAGTGCAATTAGTCGAGCTCTACGAAACGAAAATCGGCTGGACTGAGCTAGCAACCCGATATTTGATGAACATTTGCAACGGTAAATGGCTGTGGAAAAATACCCGTAAAGCCTATTGCTGGAACATTGTACTTACACCTTGGCCTTGGAACGGGGAAAAGGTTGGATTTGAAGATATTCGTACTAACTACACCTCACGGCAAGACTTTAAAAATAATAAAAATTGGTCTGCTATAGTTGAAATGATCAAAACCGCATTTTCTAGTACTGATGGGCTGGCGATATTTGAAGTCAGGGCCACCTTGCACTTGCCAACGAATGCTATGGTGCGGCCAAGCCAAGTTTTCACAGAAAAAGAAAGTGGCAGTAAAAGTAAATCTAAAACTCAAAACAGTCGAGTTTTTCAGAGTACAACTATTGATGGTGAACGATCGCCAATACTAGGGGCCTTTAAAACGGGAGCAGCTATTGCAACCATTGACGACTGGTATCCTGAAGCCACTGAGCCACTAAGGGTCGGACGGTTTGGGGTTCATCGCGAAGATGTCACTTGCTACCGTCATCCGTCTACCGGAAAAGATTTTTTCTCGATATTACAACAAGCAGAGCACTATATTGAAGTGTTGAGCGCCAACAAAACTCCCGCTCAAGAAACTATCAACGACATGCACTTTTTAATGGCTAACCTGATTAAGGGTGGGATGTTCCAGCATAAAGGAGACTGATTCTAGTGGAGGAAGAAAGATTATGCTGACTGTGaaatggtattataagacaatcacctttctgccagagttgtgcaacaacgagtcactggctgcaaagtgtctccgcgttctgcatggatttaactatcagtatgagacacgaaatatcggcgtttcatttccgctttggtgtgatgcaacggttggaaaaaagatttcatttgtcagcaagaacaagatagaactcgacttactacttaaacaacactatttcgtccaaatggaacaacttcaatactttcatatatccaacactgttctcgtcccagaagattgtacatacgtttcctttagacgctgtcaatctatagataagctcacagcagcagggctggcaaggaaaatcagacgcctggagaaacgtgctctatctagaggcgagcaatttgacccatcatcttttgctcaaaaagagcatactgcaatagcgcactaccactcacttggggagtccagcaaacagacgaaccgcaactttcgactcaatatcaggatgctctcggagcaaccccgtgaggggaactcgatttttagtagctatggcttatcaaattcagaaaactcgtttcagcctgtacccttaatctgaCCTAGTGGAGGAAGAAAGATTATGGcgACAAGtTTACCTACGCCCTCAGCAATTACGACTTCGGCGTTAGAGTATGCATTCCATACTCCCGCTCGCAATCTAACGAAATCTCGCGGAAAAAAcATTCATCGTTATGTCAGTGTAAAGATGAGTAAGAGGATTACGGTAGAATCTACTCTAGAGTGTGATGCCTGCTATCACTTTGATTTTGAGCCAAGTATTGTTCGCTTTTGCGCTCAACCGATTCGATTTTTATATTATCTCAATGGTCAGTCTCACTCCTATGTTCCTGACTTTCTAGTTCAATTTGATACCAACGAGTTTGTTCTATATGAAGTAAAGTCAGCTTATGCTAAGAACAAACCTGATTTTGATGTTGAATGGGAGGCGAAAGTAAAAGCAGCAACTGAACTAGGGCTAGAATTGGAGCTTGTTGAAGAGAGTGATATTAGGGATACGGTTGTATTAAATAATCTTAAGCGCATGCATCGTTATGCTTCGAAAGATGAGCTGAATAACGTACATAACTCTCTCTTAAAAATAATAAAGTACAATGGCGCCCAATCTGCAAGATGCTTGGGAGAACAGTTGGGTTTAAAAGGCCGAACTGTTTTACCAATTTTGTGCGATTTGCTGTCAAGGTGTTTACTCGATACACGTTTGGATAAGCCTCTATCTCTTGAATCTCGATTTGAGTTGGCCAGTTATGGCTAAGCTTGGAGGAAGAAAGATTATGGCTAAGAAAGGGTTCTCAAGTTTCCATAGAAAAGCAGTCTCTTCCCAAGATACGCTTGAATCGATAGAGCTTGTCTCTAGCGCTAATTGTCTAGAAAGTGTTACGTATCAAGATATATCAGCATTTCCCGAAACAATTGCGGTAGAGATTAATTTCCGATTAAGCATTCTTCGCTTTTTAGCGCGAAAGTGCGAAACCATTGTGGCCAAATCAATTGAACCACATCGTGTAGAGCTACAGCAAAACTATAGTAGAAAAATACCCAGTGCAATAACGATATATCGATGGTGGCTTGCTTTTCGAAAATCAGACTACAACCCCATTAGCTTAGCACCTAATATCAAGGATAGAGGTAATAGAGAGACAAAAGTGTCAACAGTTGTTGATTCTATTATGGAACAGGCAGTTGAAAGAGTTATATCTGGACGAAAAGTCAATGTTAGCTCTGCATATAAACGTGTTCGACGAAAAGTTCGTCAATACAATCTAACTCATGGAACGAAATACACGTATCCTAAGTACGAATCTGTAAGAAAGCGAGTAAAAAAGAAAACCCCATTTGAGTTATTAGCCGCAGGGAAAGGGGAGAGAGTAGCTAAGAGAGAGTTTCGCCGAATGGGAAAAAAGATCCTCACGTCTAGCGTGCTAGAGAGGGTTGAAATAGATCACACTGTCGTTGACCTTTTTGCAGTACACGAAGAGTATCGAATCCCATTGGGCCGACCTTGGCTTACTCAATTGGTTGATTGTTACAGTAAAGCTGTAATCGGTTTTTATTTAGGTTTCGAGCCTCCTAGCTATGTGTCGGTTTCCCTTGCACTTAAGAATGCAATACAACGCAAAGATGACTTAATCTCCTCGTATGAATCGATCGAGAATGAATGGCTATGTTATGGCATCCCAGACCTACTCGTAACTGATAATGGTAAAGAGTTTTTGTCGAAAGCATTTGATCAAGCATGTGAATCACTATTGATCAATGTGCATCAAAATAAAGTTGAGACGCCCGACAACAAACCTCATGTTGAACGTAACTACGGGACTATTAATACTTCTCTGTTAGACGATTTACCTGGGAAATCCTTCAGCCAGTACCTTCAAAGAGAAGGGTACGACTCTGTGGGAGAAGCTACCCTTACACTCAATGAGATTAGAGAAATTTACTTAATTTGGTTGGTGGATATTTATCATAAAAAACCCAATCAGAGAGGCACTAATTGTCCTAATGTTGCGTGGAAAAAGGGTTGTCAAGAATGGGAACCAGAGGAGTTCTCTGGTTCTAAAGACGAATTAGACTTTAAATTTGCTATTGTTGATTACAAACAACTTACTAAAGTAGGGATAACTGTCTACAAAGAACTGAGTTATAGCAATGACCGTTTAGCTGAATATAGAGGGAAGAAAGGAAACCATAAAGTTCAGTTCAAGTATAACCCTGAGTGTATGGCAGTTATTTGGGTGTTGGATGAGGATATGAATGAGTACTTTACAGTTAATGCGATTGACTACGAATATGCAAGTAGAGTATCACTTTGGCAACATAAATATAACATGAAATATCAAGCAGAACTAAATTCAGCAGAATATGATGAGGACAAGGAAATTGATGCAGAAATAAAAATTGAAGAAATCGCAGATCGTTCAATTGTTAAGACTAACAAAATCAGAGCTCGGAGGCGTGGCGCTAGGCATCAAGAGAATAGCGCAAGGGCTAAGTCAATCAGTAATGCGAACCCGGCCTCGATACAAAAACATGAAGATGAAATCGTTAGTGCAGATAATGACGATTGGGATATTGATTATGTCTGACCTAGTTGGAGGAAGAAAGATTATGAGTGAAACGCGTGAGGCTCGTATATCAAGAGCTAAAAGGGCATTTGTATCCACACCGAGCGTTAGGAAAATCTTGAGTTACATGGATAGATGTAGAGAtCTATCAGACCTAGAGTCTGAGCCTACATGCATGATGGTCTATGGTGCTTCGGGTGTAGGTAAAACGACCGTCATCAAGAAATACTTAAATCAAAACAGAAGAGAGTCCGAAGCCGGGGGCGATATAATACCGGTTTTGCATATTGAGTTGCCAGACAATGCGAAGCCAGTAGATGCAGCAAGGGAATTGCTGGTTGAAATGGGTGACCCGCTAGCACTTTATGAAACTGACTTAGCTAGATTGACGAAAAGACTGACTGAATTAATCCCTGCGGTCGGCGTGAAGCTGATTATTATCGATGAGTTCCAACATTTGGTGGAAGAAAGGTCAAATCGGGTTCTTACCCAAGTAGGTAATTGGCTAAAAATGATACTTAACAAAACGAAATGTCCAATTGTTATATTTGGTATGCCATACTCAAAAGTTGTACTGCAAGCAAACTCGCAACTTCACGGGCGATTTTCCATTCAGGTTGAACTGCGCCCCTTTAGCTACCAGGGAGGTAGAGGTGTATTTAAAACTTTTTTGGAATACCTTGATAAAGCCCTACCTTTTGAAAAACAGGCTGGCTTAGCCAACGAAAGTTTGCAGAAAAAATTGTATGCATTCTCTCAGGGAAACATGCGTTCGTTGAGAAACCTTATTTATCAAGCATCTATCGAAGCAATTGATAATCAGCATGAGACGATAACCGAAGAAGATTTCGTTTTTGCATCGAAGTTGACATCGGGCGATAAACCCAACTCATGGAAAAATCCTTTTGAGGAGGGTGTTGAGGTAACAGAAGATATGTTACGACCGCCACCAAAAGATATTGGTTGGGAgGACTATTTGAGACATTCAACCCCGAGAGTGAGTAAACCAGGTAGAAATAAAAACTTTTTCGAATAAGTCGACcttccgtcacaggtatttattcggcgcaaagtgcgtcgggtgatgctgccaacttactgatttagtgtatgatggtgtttttgaggtgctccagtggcttctgtttctatcagctgtccctcctgttcagctactgacggggtggtgcgtaacggcaaaagcaccgccggacatcagcgctagcggagtgtatactggcttactatgttggcactgatgagggtgtcagtgaagtgcttcatgtggcaggagaaaaaaggctgcaccggtgcgtcagcagaatatgtgatacaggatatattccgcttcctcgctcactgactcgctacgctcggtcgttcgactgcggcgagcggaaatggcttacgaacggggcggagatttcctggaagatgccaggaagatacttaacagggaagtgagagggccgcggcaaagccgtttttccataggctccgcccccctgacaagcatcacgaaatctgacgctcaaatcagtggtggcgaaacccgacaggactataaagataccaggcgtttccccctggcggctccctcgtgcgctctcctgttcctgcctttcggtttaccggtgtcattccgctgttatggccgcgtttgtctcattccacgcctgacactcagttccgggtaggcagttcgctccaagctggactgtatgcacgaaccccccgttcagtccgaccgctgcgccttatccggtaactatcgtcttgagtccaacccggaaagacatgcaaaagcaccactggcagcagccactggtaattgatttagaggagttagtcttgaagtcatgcgccggttaaggctaaactgaaaggacaagttttggtgactgcgctcctccaagccagttacctcggttcaaagagttggtagctcagagaaccttcgaaaaaccgccctgcaaggcggttttttcgttttcagagcaagagattacgcgcagaccaaaacgatctcaagaagatcatcttattaatcagataaaatatttctagactcgagagctctcgagtctagaatcgatacgattttgaagtggcaacagataaaaaaaagcagtttaaaattgttgctgaacttttaaaacaagcaaatacaatcattgtcgcaacagatagcgacagagaaggcgaaaacattgcctggtcgatcattcataaagcaaatgccttttctaaagataaaacgtataaaagactatggatcaatagtttagaaaaagatgtgatccgtagcggttttcaaaatttgcaaccaggaatgaattactatcccttttatcaagaagcgcacaaaaagaaaaacgaaatgatacaccaatcagtgcATGcgtgactggcaagagatatttttaaaacaatgaataggtttacacttactttagttttatggaaatgaaagatcatatcatatataatctagaataaaattaactaaaataattattatctagataaaaaatttagaagccaatgaaatctataaataaactaaattaagtttatttaattaacaactatggatataaaataggtactaatcaaaatagtgaggaggatatatttgaatacatacgaacaaattaataaagtgaaaaaaatacttcggaaacatttaaaaaataaccttattggtacttacatgtttggatcaggagttgagagtggactaaaaccaaatagtgatcttgactttttagtcgtcgtatctgaaccattgacagatcaaagtaaagaaatacttatacaaaaaattagacctatttcaaaaaaaataggagataaaagcaacttacgatatattgaattaacaattattattcagcaagaaatggtaccgtggaatcatcctcccaaacaagaatttatttatggagaatggttacaagagctttatgaacaaggatacattcctcagaaggaattaaattcagatttaaccataatgctttaccaagcaaaacgaaaaaataaaagaatatacggaaattatgacttagaggaattactacctgatattccattttctgatgtgagaagagccattatggattcgtcagaggaattaatagataattatcaggatgatgaaaccaactctatattaactttatgccgtatgattttaactatggacacgggtaaaatcataccaaaagatattgcgggaaatgcagtggctgaatcttctccattagaacatagggagagaattttgttagcagttcgtagttatcttggagagaatattgaatggactaatgaaaatgtaaatttaactataaactatttaaataacagattaaaaaaattataaaaaaattgaaaaaatggtggaaacacttttttcaatttttttgttttattatttaatatttgggaaatattcattctaattggCAATTgcttccaaggagctaaagaggtccctagcgcttagaatcgctttaggaaacacgatccagtccaataatcgtcgataaaaacttttgaaaaaggttggtgaaattacctacttttggaataatcacaaatcacaagtgattaatcacaaatcacaagtgattaatcacttgtttattaagatattaaaagctataatttaaataaagcgtgaattttattacacaaaaagaggggggagaaacttggaactagcatttagagaaagcttaaaaaagatgagaggtaccaaatcaaaagaaaaattctcccaagaattagaaatgagtagatcaaattattcacgaatagaatcaggaaaatcagatccaaccataaaaacactagaacaaattgcaaagttaactaactcaacgctagtagtggatttaatcccaaatgagccaacagaaccagaaccagaaacagaatcagaacaagtaacattggatttagaaatggaagaagaaaaaagcaatgacttcgtgtgaataatgcacgaaatcgttgcttattttttttaaaagcggtatactagatataacgaaacaacgaactgaatagaaacgaaaaaagagccatgacacatttataaaatgtttgacgacattttataaatgcatagcccgataagattgccaaaccaacgcttatcagttagtcagatgaactcttccctcgtaagaagttatttaattaactttgtttgaagacggtatataaccgtactatcattatatagggaaatcagagagttttcaagtatctaagctactgaatttaagaattgttaagcaatcaatcggaaatcgtttgattgctttttttgtattcatttatagaaggtggagtttgtatgaatcatgatgaatgtaaaacttatataaaaaatagtttattggagataagaaaattagcaaatatctatacactagaaacgtttaagaaagagttagaaaagagaaatatctacttagaaacaaaatcagataagtatttttcttcggagggggaagattatatatataagttaatagaaaataacaaaataatttattcgattagtggaaaaaaattgacttataaaggaaaaaaatctttttcaaaacatgcaatattgaaacagttgaatgaaaaagcaaaccaagttaattaaacaacctattttataggatttataggaaaggagaacagctgaatgaatatcccttttgttgtagaaactgtgcttcatgacggcttgttaaagtacaaatttaaaaatagtaaaattcgctcaatcactaccaagccaggtaaaagcaaaggggctatttttgcgtatcgctcaaaatcaagcatgattggcggtcgtggtgttgttctgacttccgaggaagcgattcaagaaaatcaagatacatttacacattggacacccaacgtttatcgttatggaacgtatgcagacgaaaaccgttcatacacgaaaggacattctgaaaacaatttaagacaaatcaataccttctttattgattttgatattcacacggcaaaagaaactatttcagcaagcgatattttaacaaccgctattgatttaggttttatgcctactatgattatcaaatctgataaaggttatcaagcatattttgttttagaaacgccagtctatgtgacttcaaaatcagaatttaaatctgtcaaagcagccaaaataatttcgcaaaatatccgagaatattttggaaagtctttgccagttgatctaacgtgtaatcattttggtattgctcgcataccaagaacggacaatgtagaattttttgatcctaattaccgttattctttcaaagaatggcaagattggtctttcaaacaaacagataataagggctttactcgttcaagtctaacggttttaagcggtacagaaggcaaaaaacaagtagatgaaccctggtttaatctcttattgcacgaaacgaaattttcaggagaaaagggtttaatagggcgtaataacgtcatgtttaccctctctttagcctactttagttcaggctattcaatcgaaacgtgcgaatataatatgtttgagtttaataatcgattagatcaacccttagaagaaaaagaagtaa

>pLcP6INT
gacggtatataaccgtactatcattatatagggaaatcagagagttttcaagtatctaagctactgaatttaagaattgttaagcaatcaatcggaaatcgtttgattgctttttttgtattcatttatagaaggtggagtttgtatgaatcatgatgaatgtaaaacttatataaaaaatagtttattggagataagaaaattagcaaatatctatacactagaaacgtttaagaaagagttagaaaagagaaatatctacttagaaacaaaatcagataagtatttttcttcggagggggaagattatatatataagttaatagaaaataacaaaataatttattcgattagtggaaaaaaattgacttataaaggaaaaaaatctttttcaaaacatgcaatattgaaacagttgaatgaaaaagcaaaccaagttaattaaacaacctattttataggatttataggaaaggagaacagctgaatgaatatcccttttgttgtagaaactgtgcttcatgacggcttgttaaagtacaaatttaaaaatagtaaaattcgctcaatcactaccaagccaggtaaaagcaaaggggctatttttgcgtatcgctcaaaatcaagcatgattggcggtcgtggtgttgttctgacttccgaggaagcgattcaagaaaatcaagatacatttacacattggacacccaacgtttatcgttatggaacgtatgcagacgaaaaccgttcatacacgaaaggacattctgaaaacaatttaagacaaatcaataccttctttattgattttgatattcacacggcaaaagaaactatttcagcaagcgatattttaacaaccgctattgatttaggttttatgcctactatgattatcaaatctgataaaggttatcaagcatattttgttttagaaacgccagtctatgtgacttcaaaatcagaatttaaatctgtcaaagcagccaaaataatttcgcaaaatatccgagaatattttggaaagtctttgccagttgatctaacgtgtaatcattttggtattgctcgcataccaagaacggacaatgtagaattttttgatcctaattaccgttattctttcaaagaatggcaagattggtctttcaaacaaacagataataagggctttactcgttcaagtctaacggttttaagcggtacagaaggcaaaaaacaagtagatgaaccctggtttaatctcttattgcacgaaacgaaattttcaggagaaaagggtttaatagggcgtaataacgtcatgtttaccctctctttagcctactttagttcaggctattcaatcgaaacgtgcgaatataatatgtttgagtttaataatcgattagatcaacccttagaagaaaaagaagtaatcaaaattgttagaagtgcctattcagaaaactatcaaggggctaatagggaatacattaccattctttgcaaagcttgggtatcaagtgatttaaccagtaaagatttatttgtccgtcaagggtggtttaaattcaagaaaaaaagaagcgaacgtcaacgtgttcatttgtcagaatggaaagaagatttaatggcttatattagcgaaaaaagcgatgtatacaagccttatttagtgacgaccaaaaaagagattagagaagtgctaggcattcctgaacggacattagataaattgctgaaggtactgaaggcgaatcaggaaattttctttaagattaaaccaggaagaaatggtggcattcaacttgctagtgttaaatcattgttgctatcgatcattaaagtaaaaaaagaagaaaaagaaagctatataaaggcgctgacaaattcttttgacttagagcatacattcattcaagagactttaaacaagctagcagaacgccctaaaacggacacacaactcgatttgtttagctatgatacaggctgaaaataaaacccgcactatgccattacatttatatctatgatacgtgtttgttttttctttgctgtttagcgaatgattagcagaaatatacagagtaagattttaattaattattagggggagaaggagagagtagcccgaaaacttttagttggcttggactgaacgaagtgagggaaaggctactaaaacgtcgaggggcagtgagagcgaagcgaacacttgattttttaattttctatcttttataggtcattagagtatacttatttgtcctataaactatttagcagcataatagatttattgaataggtcatttaagttgagcatattagaggaggaaaatcttggagaaatatttgaagaacccgattacatggattggattagttcttgtggttacgtggtttttaactaaaagtagtgaatttttgatttttggtgtgtgtgtcttgttgttagtatttgctagtcaaagtgattaaatagaattcattcgccattcaggctgcgcaactgttgggaagggcgatcggtgcgggcctcttcgctattacgccagctggcgaaagggggatgtgctgcaaggcgattaagttgggtaacgccagggttttcccagtcacgacgttgtaaaacgGCGCGCAGCCATTTTTTTGCAAAAAAAGCATATTAGTAACTAACAAAAATATAAACAAAAGTAAAATAATAGAATTTAATGTACGAAATTTATTACAAATTTGTATTATATTATGCTATAATATCCTAGAATCGGTAATTTTTATAAGAAAATGTAATCAATAAAATACATCTCTTGCAAAAATGATTTAAAATCAAAcaattcccctgtagaaataattttgtttaactttaataaggagatataccatggGTGAACTGCCGAGTAGGTAGCTGATAACgagacctctggtctcGTGAACTGCCGAGTAGGTAGCTGATAACGGATCCAATTACATATTTTATGTTTGGAGGAAGAAAGATTatgtttttgcaaagacctaaaccttacagcgatgaaagtttagaaagtttctttatccgagtggctaacaaaaatggctacggtgatgtccatcgcttcctagaagccactaaacgattccttcaagacattgaccataatggctatcaaacctttccgactgatataactcggataaacccatactcagctaaaaacagttccagcgcacgaactgcgtcattcctgaaacttgcacaattgacatttaatgaaccgccagagctacttgggttggcaattaacagaacaaacatgaaatactcgccgtcaactagcgcggttgttagaggtgcagaagtctttcctcgcagtttactacggacgcactccatcccctgctgtcctttgtgtctgcgagaaaatggctacgcctcctacctttggcactttcaggggtacgaatactgccacagccataacgtacctttaattaccacttgtagctgtggtaaggagtttgactaccgagtatctgggttaaagggcatttgctgcaaatgcaaggagcctatcaccttaaccagcagggagaacggtcatgaggcagcgtgtactgtttcaaactggcttgctggccatgaatctaaacctctgccaaatcttcctaaaagctaccgatggggtttagttcattggtggatgggtattaaagatagcgagttcgatcacttttcgttcgttcaatttttctcaaactggccaaggtcattccactcgataatcgaagatgaagtagagttcaaccttgagcatgctgttgtcagcacgtctgaattacgactaaaagatcttcttggtcgattgtttttcggttcaattcggttacctgagcggaatcttcaacacaatatcatccttggtgagcttctctgctatttagaaaatcgtttatggcaagacaagggattaatcgccaacctcaaaatgaacgcgttagaggcgactgtaatgttaaattgtagcctcgatcagattgcatcaatggttgaacaacgcatcttgaagccaaatcgaaaaagcaagcccaacagccctcttgatgttaccgattatctatttcatttcggcgatattttctgtctttggttagctgagttccaaagcgatgagtttaaccgttcgttttatgtgtcgaggtggtaaCCTAGTGGAGGAAGAAAGATTatgcaaactctgaaagaactaatcgcatccaatcctgacgacttaacaactgaacttaagagagcatttcgtccactcacaccgcatattgcaattgatggtaatgaacttgacgcactgacgatattagtcaatttaaccgataagactgatgatcagaaagacctgctcgatcgagccaaatgcaagcaaaaacttcgagatgaaaaatggtgggctagctgcataaattgcgttaattacagacaaagccataacccaaaattcccggatatacgttctgaaggcgtgattcgaacccaagccctgggtgaattaccgagtttcctactctcgtcctcaaaaatcccaccataccattggtcatatagccatgattcaaaatacgtcaacaaaagcgcattcctcaccaatgagttttgttgggatggtgagatctcatgtttgggtgagcttcttaaagatgcagatcacccactttggaatactttgaaaaagttaggttgttctcaaaaaacttgcaaagcaatggcaaaacaactagctgatattactctcacgactatcaatgtcacactcgcaccaaattacctgactcaaatatctctccccgatagtgatacatcctacatttcactctctcctgttgcatcgctatcgatgcaaagccactttcatcagaggctccaagatgaaaatcggcatagcgcgataacgcggtttagccgaactaccaacatgggggtcactgcgatgacatgtggcggcgcatttagaatgttaaagtctggcgctaagttttccagcccccctcatcaccgattaaacagtaaacgaagttggttgacgtcagagcatgttcagtcattaaaacagtaccagcgcctcaacaaaagcctcatacctgaaaactctcggattgcactccgtagaaaatacaaaatcgagcttcaaaatatggtcagatcttggtttgcaatgcaagaccatacccttgattcgaacatacttatccaacatttgaatcatgacctatcttacttaggagccacaaaacgttttgcatacgatccagcgatgaccaagctctttactgagcttttgaaacgagagttatcaaattcaatcaataatggtgagcaacacactaatggatcgtttttagtcctaccgaatatcagggtttgtggcgcaacagctttaagctccccggtaacggtggggattccatcacttacagctttctttggcttcgttcacgcatttgaacggaatataaatcgcaccacctcatcgtttcgtgttgaatcctttgcgatatgcgtccatcaactacatgtcgagaagcgaggtttgacagcagagtttgtggaaaaaggcgacgggactatatccgctcccgcgacccgggatgactggcagtgtgatgtcgtatttagccttattttgaacaccaactttgctcaacatattgaccaagatacgttagttacatcactaccaaagcgattggctcggggttcagcaaaaattgcgattgatgactttaaacatatcaactcattctcgacattagaaacagcgatcgaatctctgccaatagaagctggtaggtggttatcactttacgcacagtcaaacaataatctaagtgatctattagcagccatgacagaggaccatcagctcatggcaagctgcgtcggttaccacttgttagaagagcccaaagataaaccaaactccctcagaggttacaaacacgctatcgccgagtgcatcattggactcattaactcaatcacctttagctcagagactgatcccaacacaatcttttggtcgctaaagaactatcaaaactacctagtggtacagccaaggagtatcaacgatgaaactaccgacaaatctagcctatgaCTGCAGTGGAGGAAGAAAGATTatgaaactaccgacaaatctagcctatgaGCGCTCTATCGACCCATCAGATGTCTGTTTTTTTGTCGTCTGGCCCGATGATAGAAAAACACCTTTAACCTACAATTCTCGTACTCTGCTCGGGCAAATGGAAGCGGCATCATTAGCCTATGATGTCTCAGGTCAACCAATAAAAAGTGCCACCGCTGAGGCGTTAGCTCAAGGGAACCCTCATCAAGTTGATTTCTGCCACGTTCCATACGGTGCGAGTCATATTGAATGCAGTTTCTCCGTCTCGTTTTCTTCTGAACTACGTCAACCATATAAGTGTAACTCAAGCAAAGTTAAACAAACGCTAGTGCAATTAGTCGAGCTCTACGAAACGAAAATCGGCTGGACTGAGCTAGCAACCCGATATTTGATGAACATTTGCAACGGTAAATGGCTGTGGAAAAATACCCGTAAAGCCTATTGCTGGAACATTGTACTTACACCTTGGCCTTGGAACGGGGAAAAGGTTGGATTTGAAGATATTCGTACTAACTACACCTCACGGCAAGACTTTAAAAATAATAAAAATTGGTCTGCTATAGTTGAAATGATCAAAACCGCATTTTCTAGTACTGATGGGCTGGCGATATTTGAAGTCAGGGCCACCTTGCACTTGCCAACGAATGCTATGGTGCGGCCAAGCCAAGTTTTCACAGAAAAAGAAAGTGGCAGTAAAAGTAAATCTAAAACTCAAAACAGTCGAGTTTTTCAGAGTACAACTATTGATGGTGAACGATCGCCAATACTAGGGGCCTTTAAAACGGGAGCAGCTATTGCAACCATTGACGACTGGTATCCTGAAGCCACTGAGCCACTAAGGGTCGGACGGTTTGGGGTTCATCGCGAAGATGTCACTTGCTACCGTCATCCGTCTACCGGAAAAGATTTTTTCTCGATATTACAACAAGCAGAGCACTATATTGAAGTGTTGAGCGCCAACAAAACTCCCGCTCAAGAAACTATCAACGACATGCACTTTTTAATGGCTAACCTGATTAAGGGTGGGATGTTCCAGCATAAAGGAGACTGATTCTAGTGGAGGAAGAAAGATTATGCTGACTGTGaaatggtattataagacaatcacctttctgccagagttgtgcaacaacgagtcactggctgcaaagtgtctccgcgttctgcatggatttaactatcagtatgagacacgaaatatcggcgtttcatttccgctttggtgtgatgcaacggttggaaaaaagatttcatttgtcagcaagaacaagatagaactcgacttactacttaaacaacactatttcgtccaaatggaacaacttcaatactttcatatatccaacactgttctcgtcccagaagattgtacatacgtttcctttagacgctgtcaatctatagataagctcacagcagcagggctggcaaggaaaatcagacgcctggagaaacgtgctctatctagaggcgagcaatttgacccatcatcttttgctcaaaaagagcatactgcaatagcgcactaccactcacttggggagtccagcaaacagacgaaccgcaactttcgactcaatatcaggatgctctcggagcaaccccgtgaggggaactcgatttttagtagctatggcttatcaaattcagaaaactcgtttcagcctgtacccttaatctgaCCTAGTGGAGGAAGAAAGATTATGGcgACAAGtTTACCTACGCCCTCAGCAATTACGACTTCGGCGTTAGAGTATGCATTCCATACTCCCGCTCGCAATCTAACGAAATCTCGCGGAAAAAAcATTCATCGTTATGTCAGTGTAAAGATGAGTAAGAGGATTACGGTAGAATCTACTCTAGAGTGTGATGCCTGCTATCACTTTGATTTTGAGCCAAGTATTGTTCGCTTTTGCGCTCAACCGATTCGATTTTTATATTATCTCAATGGTCAGTCTCACTCCTATGTTCCTGACTTTCTAGTTCAATTTGATACCAACGAGTTTGTTCTATATGAAGTAAAGTCAGCTTATGCTAAGAACAAACCTGATTTTGATGTTGAATGGGAGGCGAAAGTAAAAGCAGCAACTGAACTAGGGCTAGAATTGGAGCTTGTTGAAGAGAGTGATATTAGGGATACGGTTGTATTAAATAATCTTAAGCGCATGCATCGTTATGCTTCGAAAGATGAGCTGAATAACGTACATAACTCTCTCTTAAAAATAATAAAGTACAATGGCGCCCAATCTGCAAGATGCTTGGGAGAACAGTTGGGTTTAAAAGGCCGAACTGTTTTACCAATTTTGTGCGATTTGCTGTCAAGGTGTTTACTCGATACACGTTTGGATAAGCCTCTATCTCTTGAATCTCGATTTGAGTTGGCCAGTTATGGCTAAGCTTGGAGGAAGAAAGATTATGGCTAAGAAAGGGTTCTCAAGTTTCCATAGAAAAGCAGTCTCTTCCCAAGATACGCTTGAATCGATAGAGCTTGTCTCTAGCGCTAATTGTCTAGAAAGTGTTACGTATCAAGATATATCAGCATTTCCCGAAACAATTGCGGTAGAGATTAATTTCCGATTAAGCATTCTTCGCTTTTTAGCGCGAAAGTGCGAAACCATTGTGGCCAAATCAATTGAACCACATCGTGTAGAGCTACAGCAAAACTATAGTAGAAAAATACCCAGTGCAATAACGATATATCGATGGTGGCTTGCTTTTCGAAAATCAGACTACAACCCCATTAGCTTAGCACCTAATATCAAGGATAGAGGTAATAGAGAGACAAAAGTGTCAACAGTTGTTGATTCTATTATGGAACAGGCAGTTGAAAGAGTTATATCTGGACGAAAAGTCAATGTTAGCTCTGCATATAAACGTGTTCGACGAAAAGTTCGTCAATACAATCTAACTCATGGAACGAAATACACGTATCCTAAGTACGAATCTGTAAGAAAGCGAGTAAAAAAGAAAACCCCATTTGAGTTATTAGCCGCAGGGAAAGGGGAGAGAGTAGCTAAGAGAGAGTTTCGCCGAATGGGAAAAAAGATCCTCACGTCTAGCGTGCTAGAGAGGGTTGAAATAGATCACACTGTCGTTGACCTTTTTGCAGTACACGAAGAGTATCGAATCCCATTGGGCCGACCTTGGCTTACTCAATTGGTTGATTGTTACAGTAAAGCTGTAATCGGTTTTTATTTAGGTTTCGAGCCTCCTAGCTATGTGTCGGTTTCCCTTGCACTTAAGAATGCAATACAACGCAAAGATGACTTAATCTCCTCGTATGAATCGATCGAGAATGAATGGCTATGTTATGGCATCCCAGACCTACTCGTAACTGATAATGGTAAAGAGTTTTTGTCGAAAGCATTTGATCAAGCATGTGAATCACTATTGATCAATGTGCATCAAAATAAAGTTGAGACGCCCGACAACAAACCTCATGTTGAACGTAACTACGGGACTATTAATACTTCTCTGTTAGACGATTTACCTGGGAAATCCTTCAGCCAGTACCTTCAAAGAGAAGGGTACGACTCTGTGGGAGAAGCTACCCTTACACTCAATGAGATTAGAGAAATTTACTTAATTTGGTTGGTGGATATTTATCATAAAAAACCCAATCAGAGAGGCACTAATTGTCCTAATGTTGCGTGGAAAAAGGGTTGTCAAGAATGGGAACCAGAGGAGTTCTCTGGTTCTAAAGACGAATTAGACTTTAAATTTGCTATTGTTGATTACAAACAACTTACTAAAGTAGGGATAACTGTCTACAAAGAACTGAGTTATAGCAATGACCGTTTAGCTGAATATAGAGGGAAGAAAGGAAACCATAAAGTTCAGTTCAAGTATAACCCTGAGTGTATGGCAGTTATTTGGGTGTTGGATGAGGATATGAATGAGTACTTTACAGTTAATGCGATTGACTACGAATATGCAAGTAGAGTATCACTTTGGCAACATAAATATAACATGAAATATCAAGCAGAACTAAATTCAGCAGAATATGATGAGGACAAGGAAATTGATGCAGAAATAAAAATTGAAGAAATCGCAGATCGTTCAATTGTTAAGACTAACAAAATCAGAGCTCGGAGGCGTGGCGCTAGGCATCAAGAGAATAGCGCAAGGGCTAAGTCAATCAGTAATGCGAACCCGGCCTCGATACAAAAACATGAAGATGAAATCGTTAGTGCAGATAATGACGATTGGGATATTGATTATGTCTGACCTAGTTGGAGGAAGAAAGATTATGAGTGAAACGCGTGAGGCTCGTATATCAAGAGCTAAAAGGGCATTTGTATCCACACCGAGCGTTAGGAAAATCTTGAGTTACATGGATAGATGTAGAGAtCTATCAGACCTAGAGTCTGAGCCTACATGCATGATGGTCTATGGTGCTTCGGGTGTAGGTAAAACGACCGTCATCAAGAAATACTTAAATCAAAACAGAAGAGAGTCCGAAGCCGGGGGCGATATAATACCGGTTTTGCATATTGAGTTGCCAGACAATGCGAAGCCAGTAGATGCAGCAAGGGAATTGCTGGTTGAAATGGGTGACCCGCTAGCACTTTATGAAACTGACTTAGCTAGATTGACGAAAAGACTGACTGAATTAATCCCTGCGGTCGGCGTGAAGCTGATTATTATCGATGAGTTCCAACATTTGGTGGAAGAAAGGTCAAATCGGGTTCTTACCCAAGTAGGTAATTGGCTAAAAATGATACTTAACAAAACGAAATGTCCAATTGTTATATTTGGTATGCCATACTCAAAAGTTGTACTGCAAGCAAACTCGCAACTTCACGGGCGATTTTCCATTCAGGTTGAACTGCGCCCCTTTAGCTACCAGGGAGGTAGAGGTGTATTTAAAACTTTTTTGGAATACCTTGATAAAGCCCTACCTTTTGAAAAACAGGCTGGCTTAGCCAACGAAAGTTTGCAGAAAAAATTGTATGCATTCTCTCAGGGAAACATGCGTTCGTTGAGAAACCTTATTTATCAAGCATCTATCGAAGCAATTGATAATCAGCATGAGACGATAACCGAAGAAGATTTCGTTTTTGCATCGAAGTTGACATCGGGCGATAAACCCAACTCATGGAAAAATCCTTTTGAGGAGGGTGTTGAGGTAACAGAAGATATGTTACGACCGCCACCAAAAGATATTGGTTGGGAgGACTATTTGAGACATTCAACCCCGAGAGTGAGTAAACCAGGTAGAAATAAAAACTTTTTCGAATAAGTCGACcttccgtcacaggtatttattcggcgcaaagtgcgtcgggtgatgctgccaacttactgatttagtgtatgatggtgtttttgaggtgctccagtggcttctgtttctatcagctgtccctcctgttcagctactgacggggtggtgcgtaacggcaaaagcaccgccggacatcagcgctagcggagtgtatactggcttactatgttggcactgatgagggtgtcagtgaagtgcttcatgtggcaggagaaaaaaggctgcaccggtgcgtcagcagaatatgtgatacaggatatattccgcttcctcgctcactgactcgctacgctcggtcgttcgactgcggcgagcggaaatggcttacgaacggggcggagatttcctggaagatgccaggaagatacttaacagggaagtgagagggccgcggcaaagccgtttttccataggctccgcccccctgacaagcatcacgaaatctgacgctcaaatcagtggtggcgaaacccgacaggactataaagataccaggcgtttccccctggcggctccctcgtgcgctctcctgttcctgcctttcggtttaccggtgtcattccgctgttatggccgcgtttgtctcattccacgcctgacactcagttccgggtaggcagttcgctccaagctggactgtatgcacgaaccccccgttcagtccgaccgctgcgccttatccggtaactatcgtcttgagtccaacccggaaagacatgcaaaagcaccactggcagcagccactggtaattgatttagaggagttagtcttgaagtcatgcgccggttaaggctaaactgaaaggacaagttttggtgactgcgctcctccaagccagttacctcggttcaaagagttggtagctcagagaaccttcgaaaaaccgccctgcaaggcggttttttcgttttcagagcaagagattacgcgcagaccaaaacgatctcaagaagatcatcttattaatcagataaaatatttctagactcgagagctctcgagtctagaatcgatacgattttgaagtggcaacagataaaaaaaagcagtttaaaattgttgctgaacttttaaaacaagcaaatacaatcattgtcgcaacagatagcgacagagaaggcgaaaacattgcctggtcgatcattcataaagcaaatgccttttctaaagataaaacgtataaaagactatggatcaatagtttagaaaaagatgtgatccgtagcggttttcaaaatttgcaaccaggaatgaattactatcccttttatcaagaagcgcacaaaaagaaaaacgaaatgatacaccaatcagtgcATGcgtgactggcaagagatatttttaaaacaatgaataggtttacacttactttagttttatggaaatgaaagatcatatcatatataatctagaataaaattaactaaaataattattatctagataaaaaatttagaagccaatgaaatctataaataaactaaattaagtttatttaattaacaactatggatataaaataggtactaatcaaaatagtgaggaggatatatttgaatacatacgaacaaattaataaagtgaaaaaaatacttcggaaacatttaaaaaataaccttattggtacttacatgtttggatcaggagttgagagtggactaaaaccaaatagtgatcttgactttttagtcgtcgtatctgaaccattgacagatcaaagtaaagaaatacttatacaaaaaattagacctatttcaaaaaaaataggagataaaagcaacttacgatatattgaattaacaattattattcagcaagaaatggtaccgtggaatcatcctcccaaacaagaatttatttatggagaatggttacaagagctttatgaacaaggatacattcctcagaaggaattaaattcagatttaaccataatgctttaccaagcaaaacgaaaaaataaaagaatatacggaaattatgacttagaggaattactacctgatattccattttctgatgtgagaagagccattatggattcgtcagaggaattaatagataattatcaggatgatgaaaccaactctatattaactttatgccgtatgattttaactatggacacgggtaaaatcataccaaaagatattgcgggaaatgcagtggctgaatcttctccattagaacatagggagagaattttgttagcagttcgtagttatcttggagagaatattgaatggactaatgaaaatgtaaatttaactataaactatttaaataacagattaaaaaaattataaaaaaattgaaaaaatggtggaaacacttttttcaatttttttgttttattatttaatatttgggaaatattcattctaattggCAATTgcttccaaggagctaaagaggtccctagcgcttagaatcgctttaggaaacacgatccagtccaataatcgtcgataaaaacttttgaaaaaggttggtgaaattacctacttttggaataatcacaaatcacaagtgattaatcacaaatcacaagtgattaatcacttgtttattaagatattaaaagctataatttaaataaagcgtgaattttattacacaaaaagaggggggagaaacttggaactagcatttagagaaagcttaaaaaagatgagaggtaccaaatcaaaagaaaaattctcccaagaattagaaatgagtagatcaaattattcacgaatagaatcaggaaaatcagatccaaccataaaaacactagaacaaattgcaaagttaactaactcaacgctagtagtggatttaatcccaaatgagccaacagaaccagaaccagaaacagaatcagaacaagtaacattggatttagaaatggaagaagaaaaaagcaatgacttcgtgtgaataatgcacgaaatcgttgcttattttttttaaaagcggtatactagatataacgaaacaacgaactgaatagaaacgaaaaaagagccatgacacatttataaaatgtttgacgacattttataaatgcatagcccgataagattgccaaaccaacgcttatcagttagtcagatgaactcttccctcgtaagaagttatttaattaactttgtttgaa

>pLcP7INT
gtactgaaggcgaatcaggaaattttctttaagattaaaccaggaagaaatggtggcattcaacttgctagtgttaaatcattgttgctatcgatcattaaagtaaaaaaagaagaaaaagaaagctatataaaggcgctgacaaattcttttgacttagagcatacattcattcaagagactttaaacaagctagcagaacgccctaaaacggacacacaactcgatttgtttagctatgatacaggctgaaaataaaacccgcactatgccattacatttatatctatgatacgtgtttgttttttctttgctgtttagcgaatgattagcagaaatatacagagtaagattttaattaattattagggggagaaggagagagtagcccgaaaacttttagttggcttggactgaacgaagtgagggaaaggctactaaaacgtcgaggggcagtgagagcgaagcgaacacttgattttttaattttctatcttttataggtcattagagtatacttatttgtcctataaactatttagcagcataatagatttattgaataggtcatttaagttgagcatattagaggaggaaaatcttggagaaatatttgaagaacccgattacatggattggattagttcttgtggttacgtggtttttaactaaaagtagtgaatttttgatttttggtgtgtgtgtcttgttgttagtatttgctagtcaaagtgattaaatagaattcattcgccattcaggctgcgcaactgttgggaagggcgatcggtgcgggcctcttcgctattacgccagctggcgaaagggggatgtgctgcaaggcgattaagttgggtaacgccagggttttcccagtcacgacgttgtaaaacgGCGCGCAGTGATTATTATAAAAGACAATTCTGATAAAGAGTTGTTTTTTTTAATTTCTTAAGCAAATCTTATTCTTGATAAGCAAACTATTTTTGTGCTATAATAAAAATATCTTCAGGGCACCGTGTAATTCGGGACCGGCGGTAAATAGGGCTTTGACCTTATGACTCCGCGATTCGCTACGGCGATTGAAGCAGTGAGAATCTGCTAGCGACAGTAAAGTCTGGATGGAAGAAGATGAACAATTTTTGTAGTGTAATCAACTTCGGTGGATTACTGTTTTTAGCCAAACCAAAAATGTCTATCAACTTCCTCGAAATTTcaattcccctgtagaaataattttgtttaactttaataaggagatataccatggGTGAACTGCCGAGTAGGTAGCTGATAACgagacctctggtctcGTGAACTGCCGAGTAGGTAGCTGATAACGGATCCAATTACATATTTTATGTTTGGAGGAAGAAAGATTatgtttttgcaaagacctaaaccttacagcgatgaaagtttagaaagtttctttatccgagtggctaacaaaaatggctacggtgatgtccatcgcttcctagaagccactaaacgattccttcaagacattgaccataatggctatcaaacctttccgactgatataactcggataaacccatactcagctaaaaacagttccagcgcacgaactgcgtcattcctgaaacttgcacaattgacatttaatgaaccgccagagctacttgggttggcaattaacagaacaaacatgaaatactcgccgtcaactagcgcggttgttagaggtgcagaagtctttcctcgcagtttactacggacgcactccatcccctgctgtcctttgtgtctgcgagaaaatggctacgcctcctacctttggcactttcaggggtacgaatactgccacagccataacgtacctttaattaccacttgtagctgtggtaaggagtttgactaccgagtatctgggttaaagggcatttgctgcaaatgcaaggagcctatcaccttaaccagcagggagaacggtcatgaggcagcgtgtactgtttcaaactggcttgctggccatgaatctaaacctctgccaaatcttcctaaaagctaccgatggggtttagttcattggtggatgggtattaaagatagcgagttcgatcacttttcgttcgttcaatttttctcaaactggccaaggtcattccactcgataatcgaagatgaagtagagttcaaccttgagcatgctgttgtcagcacgtctgaattacgactaaaagatcttcttggtcgattgtttttcggttcaattcggttacctgagcggaatcttcaacacaatatcatccttggtgagcttctctgctatttagaaaatcgtttatggcaagacaagggattaatcgccaacctcaaaatgaacgcgttagaggcgactgtaatgttaaattgtagcctcgatcagattgcatcaatggttgaacaacgcatcttgaagccaaatcgaaaaagcaagcccaacagccctcttgatgttaccgattatctatttcatttcggcgatattttctgtctttggttagctgagttccaaagcgatgagtttaaccgttcgttttatgtgtcgaggtggtaaCCTAGTGGAGGAAGAAAGATTatgcaaactctgaaagaactaatcgcatccaatcctgacgacttaacaactgaacttaagagagcatttcgtccactcacaccgcatattgcaattgatggtaatgaacttgacgcactgacgatattagtcaatttaaccgataagactgatgatcagaaagacctgctcgatcgagccaaatgcaagcaaaaacttcgagatgaaaaatggtgggctagctgcataaattgcgttaattacagacaaagccataacccaaaattcccggatatacgttctgaaggcgtgattcgaacccaagccctgggtgaattaccgagtttcctactctcgtcctcaaaaatcccaccataccattggtcatatagccatgattcaaaatacgtcaacaaaagcgcattcctcaccaatgagttttgttgggatggtgagatctcatgtttgggtgagcttcttaaagatgcagatcacccactttggaatactttgaaaaagttaggttgttctcaaaaaacttgcaaagcaatggcaaaacaactagctgatattactctcacgactatcaatgtcacactcgcaccaaattacctgactcaaatatctctccccgatagtgatacatcctacatttcactctctcctgttgcatcgctatcgatgcaaagccactttcatcagaggctccaagatgaaaatcggcatagcgcgataacgcggtttagccgaactaccaacatgggggtcactgcgatgacatgtggcggcgcatttagaatgttaaagtctggcgctaagttttccagcccccctcatcaccgattaaacagtaaacgaagttggttgacgtcagagcatgttcagtcattaaaacagtaccagcgcctcaacaaaagcctcatacctgaaaactctcggattgcactccgtagaaaatacaaaatcgagcttcaaaatatggtcagatcttggtttgcaatgcaagaccatacccttgattcgaacatacttatccaacatttgaatcatgacctatcttacttaggagccacaaaacgttttgcatacgatccagcgatgaccaagctctttactgagcttttgaaacgagagttatcaaattcaatcaataatggtgagcaacacactaatggatcgtttttagtcctaccgaatatcagggtttgtggcgcaacagctttaagctccccggtaacggtggggattccatcacttacagctttctttggcttcgttcacgcatttgaacggaatataaatcgcaccacctcatcgtttcgtgttgaatcctttgcgatatgcgtccatcaactacatgtcgagaagcgaggtttgacagcagagtttgtggaaaaaggcgacgggactatatccgctcccgcgacccgggatgactggcagtgtgatgtcgtatttagccttattttgaacaccaactttgctcaacatattgaccaagatacgttagttacatcactaccaaagcgattggctcggggttcagcaaaaattgcgattgatgactttaaacatatcaactcattctcgacattagaaacagcgatcgaatctctgccaatagaagctggtaggtggttatcactttacgcacagtcaaacaataatctaagtgatctattagcagccatgacagaggaccatcagctcatggcaagctgcgtcggttaccacttgttagaagagcccaaagataaaccaaactccctcagaggttacaaacacgctatcgccgagtgcatcattggactcattaactcaatcacctttagctcagagactgatcccaacacaatcttttggtcgctaaagaactatcaaaactacctagtggtacagccaaggagtatcaacgatgaaactaccgacaaatctagcctatgaCTGCAGTGGAGGAAGAAAGATTatgaaactaccgacaaatctagcctatgaGCGCTCTATCGACCCATCAGATGTCTGTTTTTTTGTCGTCTGGCCCGATGATAGAAAAACACCTTTAACCTACAATTCTCGTACTCTGCTCGGGCAAATGGAAGCGGCATCATTAGCCTATGATGTCTCAGGTCAACCAATAAAAAGTGCCACCGCTGAGGCGTTAGCTCAAGGGAACCCTCATCAAGTTGATTTCTGCCACGTTCCATACGGTGCGAGTCATATTGAATGCAGTTTCTCCGTCTCGTTTTCTTCTGAACTACGTCAACCATATAAGTGTAACTCAAGCAAAGTTAAACAAACGCTAGTGCAATTAGTCGAGCTCTACGAAACGAAAATCGGCTGGACTGAGCTAGCAACCCGATATTTGATGAACATTTGCAACGGTAAATGGCTGTGGAAAAATACCCGTAAAGCCTATTGCTGGAACATTGTACTTACACCTTGGCCTTGGAACGGGGAAAAGGTTGGATTTGAAGATATTCGTACTAACTACACCTCACGGCAAGACTTTAAAAATAATAAAAATTGGTCTGCTATAGTTGAAATGATCAAAACCGCATTTTCTAGTACTGATGGGCTGGCGATATTTGAAGTCAGGGCCACCTTGCACTTGCCAACGAATGCTATGGTGCGGCCAAGCCAAGTTTTCACAGAAAAAGAAAGTGGCAGTAAAAGTAAATCTAAAACTCAAAACAGTCGAGTTTTTCAGAGTACAACTATTGATGGTGAACGATCGCCAATACTAGGGGCCTTTAAAACGGGAGCAGCTATTGCAACCATTGACGACTGGTATCCTGAAGCCACTGAGCCACTAAGGGTCGGACGGTTTGGGGTTCATCGCGAAGATGTCACTTGCTACCGTCATCCGTCTACCGGAAAAGATTTTTTCTCGATATTACAACAAGCAGAGCACTATATTGAAGTGTTGAGCGCCAACAAAACTCCCGCTCAAGAAACTATCAACGACATGCACTTTTTAATGGCTAACCTGATTAAGGGTGGGATGTTCCAGCATAAAGGAGACTGATTCTAGTGGAGGAAGAAAGATTATGCTGACTGTGaaatggtattataagacaatcacctttctgccagagttgtgcaacaacgagtcactggctgcaaagtgtctccgcgttctgcatggatttaactatcagtatgagacacgaaatatcggcgtttcatttccgctttggtgtgatgcaacggttggaaaaaagatttcatttgtcagcaagaacaagatagaactcgacttactacttaaacaacactatttcgtccaaatggaacaacttcaatactttcatatatccaacactgttctcgtcccagaagattgtacatacgtttcctttagacgctgtcaatctatagataagctcacagcagcagggctggcaaggaaaatcagacgcctggagaaacgtgctctatctagaggcgagcaatttgacccatcatcttttgctcaaaaagagcatactgcaatagcgcactaccactcacttggggagtccagcaaacagacgaaccgcaactttcgactcaatatcaggatgctctcggagcaaccccgtgaggggaactcgatttttagtagctatggcttatcaaattcagaaaactcgtttcagcctgtacccttaatctgaCCTAGTGGAGGAAGAAAGATTATGGcgACAAGtTTACCTACGCCCTCAGCAATTACGACTTCGGCGTTAGAGTATGCATTCCATACTCCCGCTCGCAATCTAACGAAATCTCGCGGAAAAAAcATTCATCGTTATGTCAGTGTAAAGATGAGTAAGAGGATTACGGTAGAATCTACTCTAGAGTGTGATGCCTGCTATCACTTTGATTTTGAGCCAAGTATTGTTCGCTTTTGCGCTCAACCGATTCGATTTTTATATTATCTCAATGGTCAGTCTCACTCCTATGTTCCTGACTTTCTAGTTCAATTTGATACCAACGAGTTTGTTCTATATGAAGTAAAGTCAGCTTATGCTAAGAACAAACCTGATTTTGATGTTGAATGGGAGGCGAAAGTAAAAGCAGCAACTGAACTAGGGCTAGAATTGGAGCTTGTTGAAGAGAGTGATATTAGGGATACGGTTGTATTAAATAATCTTAAGCGCATGCATCGTTATGCTTCGAAAGATGAGCTGAATAACGTACATAACTCTCTCTTAAAAATAATAAAGTACAATGGCGCCCAATCTGCAAGATGCTTGGGAGAACAGTTGGGTTTAAAAGGCCGAACTGTTTTACCAATTTTGTGCGATTTGCTGTCAAGGTGTTTACTCGATACACGTTTGGATAAGCCTCTATCTCTTGAATCTCGATTTGAGTTGGCCAGTTATGGCTAAGCTTGGAGGAAGAAAGATTATGGCTAAGAAAGGGTTCTCAAGTTTCCATAGAAAAGCAGTCTCTTCCCAAGATACGCTTGAATCGATAGAGCTTGTCTCTAGCGCTAATTGTCTAGAAAGTGTTACGTATCAAGATATATCAGCATTTCCCGAAACAATTGCGGTAGAGATTAATTTCCGATTAAGCATTCTTCGCTTTTTAGCGCGAAAGTGCGAAACCATTGTGGCCAAATCAATTGAACCACATCGTGTAGAGCTACAGCAAAACTATAGTAGAAAAATACCCAGTGCAATAACGATATATCGATGGTGGCTTGCTTTTCGAAAATCAGACTACAACCCCATTAGCTTAGCACCTAATATCAAGGATAGAGGTAATAGAGAGACAAAAGTGTCAACAGTTGTTGATTCTATTATGGAACAGGCAGTTGAAAGAGTTATATCTGGACGAAAAGTCAATGTTAGCTCTGCATATAAACGTGTTCGACGAAAAGTTCGTCAATACAATCTAACTCATGGAACGAAATACACGTATCCTAAGTACGAATCTGTAAGAAAGCGAGTAAAAAAGAAAACCCCATTTGAGTTATTAGCCGCAGGGAAAGGGGAGAGAGTAGCTAAGAGAGAGTTTCGCCGAATGGGAAAAAAGATCCTCACGTCTAGCGTGCTAGAGAGGGTTGAAATAGATCACACTGTCGTTGACCTTTTTGCAGTACACGAAGAGTATCGAATCCCATTGGGCCGACCTTGGCTTACTCAATTGGTTGATTGTTACAGTAAAGCTGTAATCGGTTTTTATTTAGGTTTCGAGCCTCCTAGCTATGTGTCGGTTTCCCTTGCACTTAAGAATGCAATACAACGCAAAGATGACTTAATCTCCTCGTATGAATCGATCGAGAATGAATGGCTATGTTATGGCATCCCAGACCTACTCGTAACTGATAATGGTAAAGAGTTTTTGTCGAAAGCATTTGATCAAGCATGTGAATCACTATTGATCAATGTGCATCAAAATAAAGTTGAGACGCCCGACAACAAACCTCATGTTGAACGTAACTACGGGACTATTAATACTTCTCTGTTAGACGATTTACCTGGGAAATCCTTCAGCCAGTACCTTCAAAGAGAAGGGTACGACTCTGTGGGAGAAGCTACCCTTACACTCAATGAGATTAGAGAAATTTACTTAATTTGGTTGGTGGATATTTATCATAAAAAACCCAATCAGAGAGGCACTAATTGTCCTAATGTTGCGTGGAAAAAGGGTTGTCAAGAATGGGAACCAGAGGAGTTCTCTGGTTCTAAAGACGAATTAGACTTTAAATTTGCTATTGTTGATTACAAACAACTTACTAAAGTAGGGATAACTGTCTACAAAGAACTGAGTTATAGCAATGACCGTTTAGCTGAATATAGAGGGAAGAAAGGAAACCATAAAGTTCAGTTCAAGTATAACCCTGAGTGTATGGCAGTTATTTGGGTGTTGGATGAGGATATGAATGAGTACTTTACAGTTAATGCGATTGACTACGAATATGCAAGTAGAGTATCACTTTGGCAACATAAATATAACATGAAATATCAAGCAGAACTAAATTCAGCAGAATATGATGAGGACAAGGAAATTGATGCAGAAATAAAAATTGAAGAAATCGCAGATCGTTCAATTGTTAAGACTAACAAAATCAGAGCTCGGAGGCGTGGCGCTAGGCATCAAGAGAATAGCGCAAGGGCTAAGTCAATCAGTAATGCGAACCCGGCCTCGATACAAAAACATGAAGATGAAATCGTTAGTGCAGATAATGACGATTGGGATATTGATTATGTCTGACCTAGTTGGAGGAAGAAAGATTATGAGTGAAACGCGTGAGGCTCGTATATCAAGAGCTAAAAGGGCATTTGTATCCACACCGAGCGTTAGGAAAATCTTGAGTTACATGGATAGATGTAGAGAtCTATCAGACCTAGAGTCTGAGCCTACATGCATGATGGTCTATGGTGCTTCGGGTGTAGGTAAAACGACCGTCATCAAGAAATACTTAAATCAAAACAGAAGAGAGTCCGAAGCCGGGGGCGATATAATACCGGTTTTGCATATTGAGTTGCCAGACAATGCGAAGCCAGTAGATGCAGCAAGGGAATTGCTGGTTGAAATGGGTGACCCGCTAGCACTTTATGAAACTGACTTAGCTAGATTGACGAAAAGACTGACTGAATTAATCCCTGCGGTCGGCGTGAAGCTGATTATTATCGATGAGTTCCAACATTTGGTGGAAGAAAGGTCAAATCGGGTTCTTACCCAAGTAGGTAATTGGCTAAAAATGATACTTAACAAAACGAAATGTCCAATTGTTATATTTGGTATGCCATACTCAAAAGTTGTACTGCAAGCAAACTCGCAACTTCACGGGCGATTTTCCATTCAGGTTGAACTGCGCCCCTTTAGCTACCAGGGAGGTAGAGGTGTATTTAAAACTTTTTTGGAATACCTTGATAAAGCCCTACCTTTTGAAAAACAGGCTGGCTTAGCCAACGAAAGTTTGCAGAAAAAATTGTATGCATTCTCTCAGGGAAACATGCGTTCGTTGAGAAACCTTATTTATCAAGCATCTATCGAAGCAATTGATAATCAGCATGAGACGATAACCGAAGAAGATTTCGTTTTTGCATCGAAGTTGACATCGGGCGATAAACCCAACTCATGGAAAAATCCTTTTGAGGAGGGTGTTGAGGTAACAGAAGATATGTTACGACCGCCACCAAAAGATATTGGTTGGGAgGACTATTTGAGACATTCAACCCCGAGAGTGAGTAAACCAGGTAGAAATAAAAACTTTTTCGAATAAGTCGACcttccgtcacaggtatttattcggcgcaaagtgcgtcgggtgatgctgccaacttactgatttagtgtatgatggtgtttttgaggtgctccagtggcttctgtttctatcagctgtccctcctgttcagctactgacggggtggtgcgtaacggcaaaagcaccgccggacatcagcgctagcggagtgtatactggcttactatgttggcactgatgagggtgtcagtgaagtgcttcatgtggcaggagaaaaaaggctgcaccggtgcgtcagcagaatatgtgatacaggatatattccgcttcctcgctcactgactcgctacgctcggtcgttcgactgcggcgagcggaaatggcttacgaacggggcggagatttcctggaagatgccaggaagatacttaacagggaagtgagagggccgcggcaaagccgtttttccataggctccgcccccctgacaagcatcacgaaatctgacgctcaaatcagtggtggcgaaacccgacaggactataaagataccaggcgtttccccctggcggctccctcgtgcgctctcctgttcctgcctttcggtttaccggtgtcattccgctgttatggccgcgtttgtctcattccacgcctgacactcagttccgggtaggcagttcgctccaagctggactgtatgcacgaaccccccgttcagtccgaccgctgcgccttatccggtaactatcgtcttgagtccaacccggaaagacatgcaaaagcaccactggcagcagccactggtaattgatttagaggagttagtcttgaagtcatgcgccggttaaggctaaactgaaaggacaagttttggtgactgcgctcctccaagccagttacctcggttcaaagagttggtagctcagagaaccttcgaaaaaccgccctgcaaggcggttttttcgttttcagagcaagagattacgcgcagaccaaaacgatctcaagaagatcatcttattaatcagataaaatatttctagactcgagagctctcgagtctagaatcgatacgattttgaagtggcaacagataaaaaaaagcagtttaaaattgttgctgaacttttaaaacaagcaaatacaatcattgtcgcaacagatagcgacagagaaggcgaaaacattgcctggtcgatcattcataaagcaaatgccttttctaaagataaaacgtataaaagactatggatcaatagtttagaaaaagatgtgatccgtagcggttttcaaaatttgcaaccaggaatgaattactatcccttttatcaagaagcgcacaaaaagaaaaacgaaatgatacaccaatcagtgcATGcgtgactggcaagagatatttttaaaacaatgaataggtttacacttactttagttttatggaaatgaaagatcatatcatatataatctagaataaaattaactaaaataattattatctagataaaaaatttagaagccaatgaaatctataaataaactaaattaagtttatttaattaacaactatggatataaaataggtactaatcaaaatagtgaggaggatatatttgaatacatacgaacaaattaataaagtgaaaaaaatacttcggaaacatttaaaaaataaccttattggtacttacatgtttggatcaggagttgagagtggactaaaaccaaatagtgatcttgactttttagtcgtcgtatctgaaccattgacagatcaaagtaaagaaatacttatacaaaaaattagacctatttcaaaaaaaataggagataaaagcaacttacgatatattgaattaacaattattattcagcaagaaatggtaccgtggaatcatcctcccaaacaagaatttatttatggagaatggttacaagagctttatgaacaaggatacattcctcagaaggaattaaattcagatttaaccataatgctttaccaagcaaaacgaaaaaataaaagaatatacggaaattatgacttagaggaattactacctgatattccattttctgatgtgagaagagccattatggattcgtcagaggaattaatagataattatcaggatgatgaaaccaactctatattaactttatgccgtatgattttaactatggacacgggtaaaatcataccaaaagatattgcgggaaatgcagtggctgaatcttctccattagaacatagggagagaattttgttagcagttcgtagttatcttggagagaatattgaatggactaatgaaaatgtaaatttaactataaactatttaaataacagattaaaaaaattataaaaaaattgaaaaaatggtggaaacacttttttcaatttttttgttttattatttaatatttgggaaatattcattctaattggCAATTgcttccaaggagctaaagaggtccctagcgcttagaatcgctttaggaaacacgatccagtccaataatcgtcgataaaaacttttgaaaaaggttggtgaaattacctacttttggaataatcacaaatcacaagtgattaatcacaaatcacaagtgattaatcacttgtttattaagatattaaaagctataatttaaataaagcgtgaattttattacacaaaaagaggggggagaaacttggaactagcatttagagaaagcttaaaaaagatgagaggtaccaaatcaaaagaaaaattctcccaagaattagaaatgagtagatcaaattattcacgaatagaatcaggaaaatcagatccaaccataaaaacactagaacaaattgcaaagttaactaactcaacgctagtagtggatttaatcccaaatgagccaacagaaccagaaccagaaacagaatcagaacaagtaacattggatttagaaatggaagaagaaaaaagcaatgacttcgtgtgaataatgcacgaaatcgttgcttattttttttaaaagcggtatactagatataacgaaacaacgaactgaatagaaacgaaaaaagagccatgacacatttataaaatgtttgacgacattttataaatgcatagcccgataagattgccaaaccaacgcttatcagttagtcagatgaactcttccctcgtaagaagttatttaattaactttgtttgaagacggtatataaccgtactatcattatatagggaaatcagagagttttcaagtatctaagctactgaatttaagaattgttaagcaatcaatcggaaatcgtttgattgctttttttgtattcatttatagaaggtggagtttgtatgaatcatgatgaatgtaaaacttatataaaaaatagtttattggagataagaaaattagcaaatatctatacactagaaacgtttaagaaagagttagaaaagagaaatatctacttagaaacaaaatcagataagtatttttcttcggagggggaagattatatatataagttaatagaaaataacaaaataatttattcgattagtggaaaaaaattgacttataaaggaaaaaaatctttttcaaaacatgcaatattgaaacagttgaatgaaaaagcaaaccaagttaattaaacaacctattttataggatttataggaaaggagaacagctgaatgaatatcccttttgttgtagaaactgtgcttcatgacggcttgttaaagtacaaatttaaaaatagtaaaattcgctcaatcactaccaagccaggtaaaagcaaaggggctatttttgcgtatcgctcaaaatcaagcatgattggcggtcgtggtgttgttctgacttccgaggaagcgattcaagaaaatcaagatacatttacacattggacacccaacgtttatcgttatggaacgtatgcagacgaaaaccgttcatacacgaaaggacattctgaaaacaatttaagacaaatcaataccttctttattgattttgatattcacacggcaaaagaaactatttcagcaagcgatattttaacaaccgctattgatttaggttttatgcctactatgattatcaaatctgataaaggttatcaagcatattttgttttagaaacgccagtctatgtgacttcaaaatcagaatttaaatctgtcaaagcagccaaaataatttcgcaaaatatccgagaatattttggaaagtctttgccagttgatctaacgtgtaatcattttggtattgctcgcataccaagaacggacaatgtagaattttttgatcctaattaccgttattctttcaaagaatggcaagattggtctttcaaacaaacagataataagggctttactcgttcaagtctaacggttttaagcggtacagaaggcaaaaaacaagtagatgaaccctggtttaatctcttattgcacgaaacgaaattttcaggagaaaagggtttaatagggcgtaataacgtcatgtttaccctctctttagcctactttagttcaggctattcaatcgaaacgtgcgaatataatatgtttgagtttaataatcgattagatcaacccttagaagaaaaagaagtaatcaaaattgttagaagtgcctattcagaaaactatcaaggggctaatagggaatacattaccattctttgcaaagcttgggtatcaagtgatttaaccagtaaagatttatttgtccgtcaagggtggtttaaattcaagaaaaaaagaagcgaacgtcaacgtgttcatttgtcagaatggaaagaagatttaatggcttatattagcgaaaaaagcgatgtatacaagccttatttagtgacgaccaaaaaagagattagagaagtgctaggcattcctgaacggacattagataaattgctgaag

>pLcP8INT
aacggacacacaactcgatttgtttagctatgatacaggctgaaaataaaacccgcactatgccattacatttatatctatgatacgtgtttgttttttctttgctgtttagcgaatgattagcagaaatatacagagtaagattttaattaattattagggggagaaggagagagtagcccgaaaacttttagttggcttggactgaacgaagtgagggaaaggctactaaaacgtcgaggggcagtgagagcgaagcgaacacttgattttttaattttctatcttttataggtcattagagtatacttatttgtcctataaactatttagcagcataatagatttattgaataggtcatttaagttgagcatattagaggaggaaaatcttggagaaatatttgaagaacccgattacatggattggattagttcttgtggttacgtggtttttaactaaaagtagtgaatttttgatttttggtgtgtgtgtcttgttgttagtatttgctagtcaaagtgattaaatagaattcattcgccattcaggctgcgcaactgttgggaagggcgatcggtgcgggcctcttcgctattacgccagctggcgaaagggggatgtgctgcaaggcgattaagttgggtaacgccagggttttcccagtcacgacgttgtaaaacgGCGCGCGATAAAATTTCTAATGATTTTTTTAGGACAATTATTTCTCATAAAAAGCAGATTTTAGAAAGAAAATTGTATTTTTTTAACAGCTTTGACTGCCCTTTTTGGAAGAGTTTATGTATAATAGAATTAGTTAGTTTTGCTATTGATATAGCAGCAGAAATGGcaattcccctgtagaaataattttgtttaactttaataaggagatataccatggGTGAACTGCCGAGTAGGTAGCTGATAACgagacctctggtctcGTGAACTGCCGAGTAGGTAGCTGATAACGGATCCAATTACATATTTTATGTTTGGAGGAAGAAAGATTatgtttttgcaaagacctaaaccttacagcgatgaaagtttagaaagtttctttatccgagtggctaacaaaaatggctacggtgatgtccatcgcttcctagaagccactaaacgattccttcaagacattgaccataatggctatcaaacctttccgactgatataactcggataaacccatactcagctaaaaacagttccagcgcacgaactgcgtcattcctgaaacttgcacaattgacatttaatgaaccgccagagctacttgggttggcaattaacagaacaaacatgaaatactcgccgtcaactagcgcggttgttagaggtgcagaagtctttcctcgcagtttactacggacgcactccatcccctgctgtcctttgtgtctgcgagaaaatggctacgcctcctacctttggcactttcaggggtacgaatactgccacagccataacgtacctttaattaccacttgtagctgtggtaaggagtttgactaccgagtatctgggttaaagggcatttgctgcaaatgcaaggagcctatcaccttaaccagcagggagaacggtcatgaggcagcgtgtactgtttcaaactggcttgctggccatgaatctaaacctctgccaaatcttcctaaaagctaccgatggggtttagttcattggtggatgggtattaaagatagcgagttcgatcacttttcgttcgttcaatttttctcaaactggccaaggtcattccactcgataatcgaagatgaagtagagttcaaccttgagcatgctgttgtcagcacgtctgaattacgactaaaagatcttcttggtcgattgtttttcggttcaattcggttacctgagcggaatcttcaacacaatatcatccttggtgagcttctctgctatttagaaaatcgtttatggcaagacaagggattaatcgccaacctcaaaatgaacgcgttagaggcgactgtaatgttaaattgtagcctcgatcagattgcatcaatggttgaacaacgcatcttgaagccaaatcgaaaaagcaagcccaacagccctcttgatgttaccgattatctatttcatttcggcgatattttctgtctttggttagctgagttccaaagcgatgagtttaaccgttcgttttatgtgtcgaggtggtaaCCTAGTGGAGGAAGAAAGATTatgcaaactctgaaagaactaatcgcatccaatcctgacgacttaacaactgaacttaagagagcatttcgtccactcacaccgcatattgcaattgatggtaatgaacttgacgcactgacgatattagtcaatttaaccgataagactgatgatcagaaagacctgctcgatcgagccaaatgcaagcaaaaacttcgagatgaaaaatggtgggctagctgcataaattgcgttaattacagacaaagccataacccaaaattcccggatatacgttctgaaggcgtgattcgaacccaagccctgggtgaattaccgagtttcctactctcgtcctcaaaaatcccaccataccattggtcatatagccatgattcaaaatacgtcaacaaaagcgcattcctcaccaatgagttttgttgggatggtgagatctcatgtttgggtgagcttcttaaagatgcagatcacccactttggaatactttgaaaaagttaggttgttctcaaaaaacttgcaaagcaatggcaaaacaactagctgatattactctcacgactatcaatgtcacactcgcaccaaattacctgactcaaatatctctccccgatagtgatacatcctacatttcactctctcctgttgcatcgctatcgatgcaaagccactttcatcagaggctccaagatgaaaatcggcatagcgcgataacgcggtttagccgaactaccaacatgggggtcactgcgatgacatgtggcggcgcatttagaatgttaaagtctggcgctaagttttccagcccccctcatcaccgattaaacagtaaacgaagttggttgacgtcagagcatgttcagtcattaaaacagtaccagcgcctcaacaaaagcctcatacctgaaaactctcggattgcactccgtagaaaatacaaaatcgagcttcaaaatatggtcagatcttggtttgcaatgcaagaccatacccttgattcgaacatacttatccaacatttgaatcatgacctatcttacttaggagccacaaaacgttttgcatacgatccagcgatgaccaagctctttactgagcttttgaaacgagagttatcaaattcaatcaataatggtgagcaacacactaatggatcgtttttagtcctaccgaatatcagggtttgtggcgcaacagctttaagctccccggtaacggtggggattccatcacttacagctttctttggcttcgttcacgcatttgaacggaatataaatcgcaccacctcatcgtttcgtgttgaatcctttgcgatatgcgtccatcaactacatgtcgagaagcgaggtttgacagcagagtttgtggaaaaaggcgacgggactatatccgctcccgcgacccgggatgactggcagtgtgatgtcgtatttagccttattttgaacaccaactttgctcaacatattgaccaagatacgttagttacatcactaccaaagcgattggctcggggttcagcaaaaattgcgattgatgactttaaacatatcaactcattctcgacattagaaacagcgatcgaatctctgccaatagaagctggtaggtggttatcactttacgcacagtcaaacaataatctaagtgatctattagcagccatgacagaggaccatcagctcatggcaagctgcgtcggttaccacttgttagaagagcccaaagataaaccaaactccctcagaggttacaaacacgctatcgccgagtgcatcattggactcattaactcaatcacctttagctcagagactgatcccaacacaatcttttggtcgctaaagaactatcaaaactacctagtggtacagccaaggagtatcaacgatgaaactaccgacaaatctagcctatgaCTGCAGTGGAGGAAGAAAGATTatgaaactaccgacaaatctagcctatgaGCGCTCTATCGACCCATCAGATGTCTGTTTTTTTGTCGTCTGGCCCGATGATAGAAAAACACCTTTAACCTACAATTCTCGTACTCTGCTCGGGCAAATGGAAGCGGCATCATTAGCCTATGATGTCTCAGGTCAACCAATAAAAAGTGCCACCGCTGAGGCGTTAGCTCAAGGGAACCCTCATCAAGTTGATTTCTGCCACGTTCCATACGGTGCGAGTCATATTGAATGCAGTTTCTCCGTCTCGTTTTCTTCTGAACTACGTCAACCATATAAGTGTAACTCAAGCAAAGTTAAACAAACGCTAGTGCAATTAGTCGAGCTCTACGAAACGAAAATCGGCTGGACTGAGCTAGCAACCCGATATTTGATGAACATTTGCAACGGTAAATGGCTGTGGAAAAATACCCGTAAAGCCTATTGCTGGAACATTGTACTTACACCTTGGCCTTGGAACGGGGAAAAGGTTGGATTTGAAGATATTCGTACTAACTACACCTCACGGCAAGACTTTAAAAATAATAAAAATTGGTCTGCTATAGTTGAAATGATCAAAACCGCATTTTCTAGTACTGATGGGCTGGCGATATTTGAAGTCAGGGCCACCTTGCACTTGCCAACGAATGCTATGGTGCGGCCAAGCCAAGTTTTCACAGAAAAAGAAAGTGGCAGTAAAAGTAAATCTAAAACTCAAAACAGTCGAGTTTTTCAGAGTACAACTATTGATGGTGAACGATCGCCAATACTAGGGGCCTTTAAAACGGGAGCAGCTATTGCAACCATTGACGACTGGTATCCTGAAGCCACTGAGCCACTAAGGGTCGGACGGTTTGGGGTTCATCGCGAAGATGTCACTTGCTACCGTCATCCGTCTACCGGAAAAGATTTTTTCTCGATATTACAACAAGCAGAGCACTATATTGAAGTGTTGAGCGCCAACAAAACTCCCGCTCAAGAAACTATCAACGACATGCACTTTTTAATGGCTAACCTGATTAAGGGTGGGATGTTCCAGCATAAAGGAGACTGATTCTAGTGGAGGAAGAAAGATTATGCTGACTGTGaaatggtattataagacaatcacctttctgccagagttgtgcaacaacgagtcactggctgcaaagtgtctccgcgttctgcatggatttaactatcagtatgagacacgaaatatcggcgtttcatttccgctttggtgtgatgcaacggttggaaaaaagatttcatttgtcagcaagaacaagatagaactcgacttactacttaaacaacactatttcgtccaaatggaacaacttcaatactttcatatatccaacactgttctcgtcccagaagattgtacatacgtttcctttagacgctgtcaatctatagataagctcacagcagcagggctggcaaggaaaatcagacgcctggagaaacgtgctctatctagaggcgagcaatttgacccatcatcttttgctcaaaaagagcatactgcaatagcgcactaccactcacttggggagtccagcaaacagacgaaccgcaactttcgactcaatatcaggatgctctcggagcaaccccgtgaggggaactcgatttttagtagctatggcttatcaaattcagaaaactcgtttcagcctgtacccttaatctgaCCTAGTGGAGGAAGAAAGATTATGGcgACAAGtTTACCTACGCCCTCAGCAATTACGACTTCGGCGTTAGAGTATGCATTCCATACTCCCGCTCGCAATCTAACGAAATCTCGCGGAAAAAAcATTCATCGTTATGTCAGTGTAAAGATGAGTAAGAGGATTACGGTAGAATCTACTCTAGAGTGTGATGCCTGCTATCACTTTGATTTTGAGCCAAGTATTGTTCGCTTTTGCGCTCAACCGATTCGATTTTTATATTATCTCAATGGTCAGTCTCACTCCTATGTTCCTGACTTTCTAGTTCAATTTGATACCAACGAGTTTGTTCTATATGAAGTAAAGTCAGCTTATGCTAAGAACAAACCTGATTTTGATGTTGAATGGGAGGCGAAAGTAAAAGCAGCAACTGAACTAGGGCTAGAATTGGAGCTTGTTGAAGAGAGTGATATTAGGGATACGGTTGTATTAAATAATCTTAAGCGCATGCATCGTTATGCTTCGAAAGATGAGCTGAATAACGTACATAACTCTCTCTTAAAAATAATAAAGTACAATGGCGCCCAATCTGCAAGATGCTTGGGAGAACAGTTGGGTTTAAAAGGCCGAACTGTTTTACCAATTTTGTGCGATTTGCTGTCAAGGTGTTTACTCGATACACGTTTGGATAAGCCTCTATCTCTTGAATCTCGATTTGAGTTGGCCAGTTATGGCTAAGCTTGGAGGAAGAAAGATTATGGCTAAGAAAGGGTTCTCAAGTTTCCATAGAAAAGCAGTCTCTTCCCAAGATACGCTTGAATCGATAGAGCTTGTCTCTAGCGCTAATTGTCTAGAAAGTGTTACGTATCAAGATATATCAGCATTTCCCGAAACAATTGCGGTAGAGATTAATTTCCGATTAAGCATTCTTCGCTTTTTAGCGCGAAAGTGCGAAACCATTGTGGCCAAATCAATTGAACCACATCGTGTAGAGCTACAGCAAAACTATAGTAGAAAAATACCCAGTGCAATAACGATATATCGATGGTGGCTTGCTTTTCGAAAATCAGACTACAACCCCATTAGCTTAGCACCTAATATCAAGGATAGAGGTAATAGAGAGACAAAAGTGTCAACAGTTGTTGATTCTATTATGGAACAGGCAGTTGAAAGAGTTATATCTGGACGAAAAGTCAATGTTAGCTCTGCATATAAACGTGTTCGACGAAAAGTTCGTCAATACAATCTAACTCATGGAACGAAATACACGTATCCTAAGTACGAATCTGTAAGAAAGCGAGTAAAAAAGAAAACCCCATTTGAGTTATTAGCCGCAGGGAAAGGGGAGAGAGTAGCTAAGAGAGAGTTTCGCCGAATGGGAAAAAAGATCCTCACGTCTAGCGTGCTAGAGAGGGTTGAAATAGATCACACTGTCGTTGACCTTTTTGCAGTACACGAAGAGTATCGAATCCCATTGGGCCGACCTTGGCTTACTCAATTGGTTGATTGTTACAGTAAAGCTGTAATCGGTTTTTATTTAGGTTTCGAGCCTCCTAGCTATGTGTCGGTTTCCCTTGCACTTAAGAATGCAATACAACGCAAAGATGACTTAATCTCCTCGTATGAATCGATCGAGAATGAATGGCTATGTTATGGCATCCCAGACCTACTCGTAACTGATAATGGTAAAGAGTTTTTGTCGAAAGCATTTGATCAAGCATGTGAATCACTATTGATCAATGTGCATCAAAATAAAGTTGAGACGCCCGACAACAAACCTCATGTTGAACGTAACTACGGGACTATTAATACTTCTCTGTTAGACGATTTACCTGGGAAATCCTTCAGCCAGTACCTTCAAAGAGAAGGGTACGACTCTGTGGGAGAAGCTACCCTTACACTCAATGAGATTAGAGAAATTTACTTAATTTGGTTGGTGGATATTTATCATAAAAAACCCAATCAGAGAGGCACTAATTGTCCTAATGTTGCGTGGAAAAAGGGTTGTCAAGAATGGGAACCAGAGGAGTTCTCTGGTTCTAAAGACGAATTAGACTTTAAATTTGCTATTGTTGATTACAAACAACTTACTAAAGTAGGGATAACTGTCTACAAAGAACTGAGTTATAGCAATGACCGTTTAGCTGAATATAGAGGGAAGAAAGGAAACCATAAAGTTCAGTTCAAGTATAACCCTGAGTGTATGGCAGTTATTTGGGTGTTGGATGAGGATATGAATGAGTACTTTACAGTTAATGCGATTGACTACGAATATGCAAGTAGAGTATCACTTTGGCAACATAAATATAACATGAAATATCAAGCAGAACTAAATTCAGCAGAATATGATGAGGACAAGGAAATTGATGCAGAAATAAAAATTGAAGAAATCGCAGATCGTTCAATTGTTAAGACTAACAAAATCAGAGCTCGGAGGCGTGGCGCTAGGCATCAAGAGAATAGCGCAAGGGCTAAGTCAATCAGTAATGCGAACCCGGCCTCGATACAAAAACATGAAGATGAAATCGTTAGTGCAGATAATGACGATTGGGATATTGATTATGTCTGACCTAGTTGGAGGAAGAAAGATTATGAGTGAAACGCGTGAGGCTCGTATATCAAGAGCTAAAAGGGCATTTGTATCCACACCGAGCGTTAGGAAAATCTTGAGTTACATGGATAGATGTAGAGAtCTATCAGACCTAGAGTCTGAGCCTACATGCATGATGGTCTATGGTGCTTCGGGTGTAGGTAAAACGACCGTCATCAAGAAATACTTAAATCAAAACAGAAGAGAGTCCGAAGCCGGGGGCGATATAATACCGGTTTTGCATATTGAGTTGCCAGACAATGCGAAGCCAGTAGATGCAGCAAGGGAATTGCTGGTTGAAATGGGTGACCCGCTAGCACTTTATGAAACTGACTTAGCTAGATTGACGAAAAGACTGACTGAATTAATCCCTGCGGTCGGCGTGAAGCTGATTATTATCGATGAGTTCCAACATTTGGTGGAAGAAAGGTCAAATCGGGTTCTTACCCAAGTAGGTAATTGGCTAAAAATGATACTTAACAAAACGAAATGTCCAATTGTTATATTTGGTATGCCATACTCAAAAGTTGTACTGCAAGCAAACTCGCAACTTCACGGGCGATTTTCCATTCAGGTTGAACTGCGCCCCTTTAGCTACCAGGGAGGTAGAGGTGTATTTAAAACTTTTTTGGAATACCTTGATAAAGCCCTACCTTTTGAAAAACAGGCTGGCTTAGCCAACGAAAGTTTGCAGAAAAAATTGTATGCATTCTCTCAGGGAAACATGCGTTCGTTGAGAAACCTTATTTATCAAGCATCTATCGAAGCAATTGATAATCAGCATGAGACGATAACCGAAGAAGATTTCGTTTTTGCATCGAAGTTGACATCGGGCGATAAACCCAACTCATGGAAAAATCCTTTTGAGGAGGGTGTTGAGGTAACAGAAGATATGTTACGACCGCCACCAAAAGATATTGGTTGGGAgGACTATTTGAGACATTCAACCCCGAGAGTGAGTAAACCAGGTAGAAATAAAAACTTTTTCGAATAAGTCGACcttccgtcacaggtatttattcggcgcaaagtgcgtcgggtgatgctgccaacttactgatttagtgtatgatggtgtttttgaggtgctccagtggcttctgtttctatcagctgtccctcctgttcagctactgacggggtggtgcgtaacggcaaaagcaccgccggacatcagcgctagcggagtgtatactggcttactatgttggcactgatgagggtgtcagtgaagtgcttcatgtggcaggagaaaaaaggctgcaccggtgcgtcagcagaatatgtgatacaggatatattccgcttcctcgctcactgactcgctacgctcggtcgttcgactgcggcgagcggaaatggcttacgaacggggcggagatttcctggaagatgccaggaagatacttaacagggaagtgagagggccgcggcaaagccgtttttccataggctccgcccccctgacaagcatcacgaaatctgacgctcaaatcagtggtggcgaaacccgacaggactataaagataccaggcgtttccccctggcggctccctcgtgcgctctcctgttcctgcctttcggtttaccggtgtcattccgctgttatggccgcgtttgtctcattccacgcctgacactcagttccgggtaggcagttcgctccaagctggactgtatgcacgaaccccccgttcagtccgaccgctgcgccttatccggtaactatcgtcttgagtccaacccggaaagacatgcaaaagcaccactggcagcagccactggtaattgatttagaggagttagtcttgaagtcatgcgccggttaaggctaaactgaaaggacaagttttggtgactgcgctcctccaagccagttacctcggttcaaagagttggtagctcagagaaccttcgaaaaaccgccctgcaaggcggttttttcgttttcagagcaagagattacgcgcagaccaaaacgatctcaagaagatcatcttattaatcagataaaatatttctagactcgagagctctcgagtctagaatcgatacgattttgaagtggcaacagataaaaaaaagcagtttaaaattgttgctgaacttttaaaacaagcaaatacaatcattgtcgcaacagatagcgacagagaaggcgaaaacattgcctggtcgatcattcataaagcaaatgccttttctaaagataaaacgtataaaagactatggatcaatagtttagaaaaagatgtgatccgtagcggttttcaaaatttgcaaccaggaatgaattactatcccttttatcaagaagcgcacaaaaagaaaaacgaaatgatacaccaatcagtgcATGcgtgactggcaagagatatttttaaaacaatgaataggtttacacttactttagttttatggaaatgaaagatcatatcatatataatctagaataaaattaactaaaataattattatctagataaaaaatttagaagccaatgaaatctataaataaactaaattaagtttatttaattaacaactatggatataaaataggtactaatcaaaatagtgaggaggatatatttgaatacatacgaacaaattaataaagtgaaaaaaatacttcggaaacatttaaaaaataaccttattggtacttacatgtttggatcaggagttgagagtggactaaaaccaaatagtgatcttgactttttagtcgtcgtatctgaaccattgacagatcaaagtaaagaaatacttatacaaaaaattagacctatttcaaaaaaaataggagataaaagcaacttacgatatattgaattaacaattattattcagcaagaaatggtaccgtggaatcatcctcccaaacaagaatttatttatggagaatggttacaagagctttatgaacaaggatacattcctcagaaggaattaaattcagatttaaccataatgctttaccaagcaaaacgaaaaaataaaagaatatacggaaattatgacttagaggaattactacctgatattccattttctgatgtgagaagagccattatggattcgtcagaggaattaatagataattatcaggatgatgaaaccaactctatattaactttatgccgtatgattttaactatggacacgggtaaaatcataccaaaagatattgcgggaaatgcagtggctgaatcttctccattagaacatagggagagaattttgttagcagttcgtagttatcttggagagaatattgaatggactaatgaaaatgtaaatttaactataaactatttaaataacagattaaaaaaattataaaaaaattgaaaaaatggtggaaacacttttttcaatttttttgttttattatttaatatttgggaaatattcattctaattggCAATTgcttccaaggagctaaagaggtccctagcgcttagaatcgctttaggaaacacgatccagtccaataatcgtcgataaaaacttttgaaaaaggttggtgaaattacctacttttggaataatcacaaatcacaagtgattaatcacaaatcacaagtgattaatcacttgtttattaagatattaaaagctataatttaaataaagcgtgaattttattacacaaaaagaggggggagaaacttggaactagcatttagagaaagcttaaaaaagatgagaggtaccaaatcaaaagaaaaattctcccaagaattagaaatgagtagatcaaattattcacgaatagaatcaggaaaatcagatccaaccataaaaacactagaacaaattgcaaagttaactaactcaacgctagtagtggatttaatcccaaatgagccaacagaaccagaaccagaaacagaatcagaacaagtaacattggatttagaaatggaagaagaaaaaagcaatgacttcgtgtgaataatgcacgaaatcgttgcttattttttttaaaagcggtatactagatataacgaaacaacgaactgaatagaaacgaaaaaagagccatgacacatttataaaatgtttgacgacattttataaatgcatagcccgataagattgccaaaccaacgcttatcagttagtcagatgaactcttccctcgtaagaagttatttaattaactttgtttgaagacggtatataaccgtactatcattatatagggaaatcagagagttttcaagtatctaagctactgaatttaagaattgttaagcaatcaatcggaaatcgtttgattgctttttttgtattcatttatagaaggtggagtttgtatgaatcatgatgaatgtaaaacttatataaaaaatagtttattggagataagaaaattagcaaatatctatacactagaaacgtttaagaaagagttagaaaagagaaatatctacttagaaacaaaatcagataagtatttttcttcggagggggaagattatatatataagttaatagaaaataacaaaataatttattcgattagtggaaaaaaattgacttataaaggaaaaaaatctttttcaaaacatgcaatattgaaacagttgaatgaaaaagcaaaccaagttaattaaacaacctattttataggatttataggaaaggagaacagctgaatgaatatcccttttgttgtagaaactgtgcttcatgacggcttgttaaagtacaaatttaaaaatagtaaaattcgctcaatcactaccaagccaggtaaaagcaaaggggctatttttgcgtatcgctcaaaatcaagcatgattggcggtcgtggtgttgttctgacttccgaggaagcgattcaagaaaatcaagatacatttacacattggacacccaacgtttatcgttatggaacgtatgcagacgaaaaccgttcatacacgaaaggacattctgaaaacaatttaagacaaatcaataccttctttattgattttgatattcacacggcaaaagaaactatttcagcaagcgatattttaacaaccgctattgatttaggttttatgcctactatgattatcaaatctgataaaggttatcaagcatattttgttttagaaacgccagtctatgtgacttcaaaatcagaatttaaatctgtcaaagcagccaaaataatttcgcaaaatatccgagaatattttggaaagtctttgccagttgatctaacgtgtaatcattttggtattgctcgcataccaagaacggacaatgtagaattttttgatcctaattaccgttattctttcaaagaatggcaagattggtctttcaaacaaacagataataagggctttactcgttcaagtctaacggttttaagcggtacagaaggcaaaaaacaagtagatgaaccctggtttaatctcttattgcacgaaacgaaattttcaggagaaaagggtttaatagggcgtaataacgtcatgtttaccctctctttagcctactttagttcaggctattcaatcgaaacgtgcgaatataatatgtttgagtttaataatcgattagatcaacccttagaagaaaaagaagtaatcaaaattgttagaagtgcctattcagaaaactatcaaggggctaatagggaatacattaccattctttgcaaagcttgggtatcaagtgatttaaccagtaaagatttatttgtccgtcaagggtggtttaaattcaagaaaaaaagaagcgaacgtcaacgtgttcatttgtcagaatggaaagaagatttaatggcttatattagcgaaaaaagcgatgtatacaagccttatttagtgacgaccaaaaaagagattagagaagtgctaggcattcctgaacggacattagataaattgctgaaggtactgaaggcgaatcaggaaattttctttaagattaaaccaggaagaaatggtggcattcaacttgctagtgttaaatcattgttgctatcgatcattaaagtaaaaaaagaagaaaaagaaagctatataaaggcgctgacaaattcttttgacttagagcatacattcattcaagagactttaaacaagctagcagaacgccctaa

>pLcINT_crRNA1
gttagtcagatgaactcttccctcgtaagaagttatttaattaactttgtttgaagacggtatataaccgtactatcattatatagggaaatcagagagttttcaagtatctaagctactgaatttaagaattgttaagcaatcaatcggaaatcgtttgattgctttttttgtattcatttatagaaggtggagtttgtatgaatcatgatgaatgtaaaacttatataaaaaatagtttattggagataagaaaattagcaaatatctatacactagaaacgtttaagaaagagttagaaaagagaaatatctacttagaaacaaaatcagataagtatttttcttcggagggggaagattatatatataagttaatagaaaataacaaaataatttattcgattagtggaaaaaaattgacttataaaggaaaaaaatctttttcaaaacatgcaatattgaaacagttgaatgaaaaagcaaaccaagttaattaaacaacctattttataggatttataggaaaggagaacagctgaatgaatatcccttttgttgtagaaactgtgcttcatgacggcttgttaaagtacaaatttaaaaatagtaaaattcgctcaatcactaccaagccaggtaaaagcaaaggggctatttttgcgtatcgctcaaaatcaagcatgattggcggtcgtggtgttgttctgacttccgaggaagcgattcaagaaaatcaagatacatttacacattggacacccaacgtttatcgttatggaacgtatgcagacgaaaaccgttcatacacgaaaggacattctgaaaacaatttaagacaaatcaataccttctttattgattttgatattcacacggcaaaagaaactatttcagcaagcgatattttaacaaccgctattgatttaggttttatgcctactatgattatcaaatctgataaaggttatcaagcatattttgttttagaaacgccagtctatgtgacttcaaaatcagaatttaaatctgtcaaagcagccaaaataatttcgcaaaatatccgagaatattttggaaagtctttgccagttgatctaacgtgtaatcattttggtattgctcgcataccaagaacggacaatgtagaattttttgatcctaattaccgttattctttcaaagaatggcaagattggtctttcaaacaaacagataataagggctttactcgttcaagtctaacggttttaagcggtacagaaggcaaaaaacaagtagatgaaccctggtttaatctcttattgcacgaaacgaaattttcaggagaaaagggtttaatagggcgtaataacgtcatgtttaccctctctttagcctactttagttcaggctattcaatcgaaacgtgcgaatataatatgtttgagtttaataatcgattagatcaacccttagaagaaaaagaagtaatcaaaattgttagaagtgcctattcagaaaactatcaaggggctaatagggaatacattaccattctttgcaaagcttgggtatcaagtgatttaaccagtaaagatttatttgtccgtcaagggtggtttaaattcaagaaaaaaagaagcgaacgtcaacgtgttcatttgtcagaatggaaagaagatttaatggcttatattagcgaaaaaagcgatgtatacaagccttatttagtgacgaccaaaaaagagattagagaagtgctaggcattcctgaacggacattagataaattgctgaaggtactgaaggcgaatcaggaaattttctttaagattaaaccaggaagaaatggtggcattcaacttgctagtgttaaatcattgttgctatcgatcattaaagtaaaaaaagaagaaaaagaaagctatataaaggcgctgacaaattcttttgacttagagcatacattcattcaagagactttaaacaagctagcagaacgccctaaaacggacacacaactcgatttgtttagctatgatacaggctgaaaataaaacccgcactatgccattacatttatatctatgatacgtgtttgttttttctttgctgtttagcgaatgattagcagaaatatacagagtaagattttaattaattattagggggagaaggagagagtagcccgaaaacttttagttggcttggactgaacgaagtgagggaaaggctactaaaacgtcgaggggcagtgagagcgaagcgaacacttgattttttaattttctatcttttataggtcattagagtatacttatttgtcctataaactatttagcagcataatagatttattgaataggtcatttaagttgagcatattagaggaggaaaatcttggagaaatatttgaagaacccgattacatggattggattagttcttgtggttacgtggtttttaactaaaagtagtgaatttttgatttttggtgtgtgtgtcttgttgttagtatttgctagtcaaagtgattaaatagaattcattcgccattcaggctgcgcaactgttgggaagggcgatcggtgcgggcctcttcgctattacgccagctggcgaaagggggatgtgctgcaaggcgattaagttgggtaacgccagggttttcccagtcacgacgttgtaaaacgGCGCGCGAAAAAGAAAATGTTTTTGTATTTTTAGAATCCCTTTTCTATAAATCAATTCTAATTATAAGGACCTGATGATTGAGTGATAATGCTAGTTTGAAGCATTCTTAGTAAGAAAGTGATTTTTTATAAATGGTTTATAGAATAAATTGTACAGCGTTTAATTGGACTTGCTCTCTGAAATAACGTcaattcccctgtagaaataattttgtttaactttaataaggagatataccatggGTGAACTGCCGAGTAGGTAGCTGATAACAGTAGTTTCAAATTGGAATAGGTTGCCAATGCGTGAACTGCCGAGTAGGTAGCTGATAACGGATCCgaattcgagctcgGGATCCAATTACATATTTTATGTTTGGAGGAAGAAAGATTatgtttttgcaaagacctaaaccttacagcgatgaaagtttagaaagtttctttatccgagtggctaacaaaaatggctacggtgatgtccatcgcttcctagaagccactaaacgattccttcaagacattgaccataatggctatcaaacctttccgactgatataactcggataaacccatactcagctaaaaacagttccagcgcacgaactgcgtcattcctgaaacttgcacaattgacatttaatgaaccgccagagctacttgggttggcaattaacagaacaaacatgaaatactcgccgtcaactagcgcggttgttagaggtgcagaagtctttcctcgcagtttactacggacgcactccatcccctgctgtcctttgtgtctgcgagaaaatggctacgcctcctacctttggcactttcaggggtacgaatactgccacagccataacgtacctttaattaccacttgtagctgtggtaaggagtttgactaccgagtatctgggttaaagggcatttgctgcaaatgcaaggagcctatcaccttaaccagcagggagaacggtcatgaggcagcgtgtactgtttcaaactggcttgctggccatgaatctaaacctctgccaaatcttcctaaaagctaccgatggggtttagttcattggtggatgggtattaaagatagcgagttcgatcacttttcgttcgttcaatttttctcaaactggccaaggtcattccactcgataatcgaagatgaagtagagttcaaccttgagcatgctgttgtcagcacgtctgaattacgactaaaagatcttcttggtcgattgtttttcggttcaattcggttacctgagcggaatcttcaacacaatatcatccttggtgagcttctctgctatttagaaaatcgtttatggcaagacaagggattaatcgccaacctcaaaatgaacgcgttagaggcgactgtaatgttaaattgtagcctcgatcagattgcatcaatggttgaacaacgcatcttgaagccaaatcgaaaaagcaagcccaacagccctcttgatgttaccgattatctatttcatttcggcgatattttctgtctttggttagctgagttccaaagcgatgagtttaaccgttcgttttatgtgtcgaggtggtaaCCTAGTGGAGGAAGAAAGATTatgcaaactctgaaagaactaatcgcatccaatcctgacgacttaacaactgaacttaagagagcatttcgtccactcacaccgcatattgcaattgatggtaatgaacttgacgcactgacgatattagtcaatttaaccgataagactgatgatcagaaagacctgctcgatcgagccaaatgcaagcaaaaacttcgagatgaaaaatggtgggctagctgcataaattgcgttaattacagacaaagccataacccaaaattcccggatatacgttctgaaggcgtgattcgaacccaagccctgggtgaattaccgagtttcctactctcgtcctcaaaaatcccaccataccattggtcatatagccatgattcaaaatacgtcaacaaaagcgcattcctcaccaatgagttttgttgggatggtgagatctcatgtttgggtgagcttcttaaagatgcagatcacccactttggaatactttgaaaaagttaggttgttctcaaaaaacttgcaaagcaatggcaaaacaactagctgatattactctcacgactatcaatgtcacactcgcaccaaattacctgactcaaatatctctccccgatagtgatacatcctacatttcactctctcctgttgcatcgctatcgatgcaaagccactttcatcagaggctccaagatgaaaatcggcatagcgcgataacgcggtttagccgaactaccaacatgggggtcactgcgatgacatgtggcggcgcatttagaatgttaaagtctggcgctaagttttccagcccccctcatcaccgattaaacagtaaacgaagttggttgacgtcagagcatgttcagtcattaaaacagtaccagcgcctcaacaaaagcctcatacctgaaaactctcggattgcactccgtagaaaatacaaaatcgagcttcaaaatatggtcagatcttggtttgcaatgcaagaccatacccttgattcgaacatacttatccaacatttgaatcatgacctatcttacttaggagccacaaaacgttttgcatacgatccagcgatgaccaagctctttactgagcttttgaaacgagagttatcaaattcaatcaataatggtgagcaacacactaatggatcgtttttagtcctaccgaatatcagggtttgtggcgcaacagctttaagctccccggtaacggtggggattccatcacttacagctttctttggcttcgttcacgcatttgaacggaatataaatcgcaccacctcatcgtttcgtgttgaatcctttgcgatatgcgtccatcaactacatgtcgagaagcgaggtttgacagcagagtttgtggaaaaaggcgacgggactatatccgctcccgcgacccgggatgactggcagtgtgatgtcgtatttagccttattttgaacaccaactttgctcaacatattgaccaagatacgttagttacatcactaccaaagcgattggctcggggttcagcaaaaattgcgattgatgactttaaacatatcaactcattctcgacattagaaacagcgatcgaatctctgccaatagaagctggtaggtggttatcactttacgcacagtcaaacaataatctaagtgatctattagcagccatgacagaggaccatcagctcatggcaagctgcgtcggttaccacttgttagaagagcccaaagataaaccaaactccctcagaggttacaaacacgctatcgccgagtgcatcattggactcattaactcaatcacctttagctcagagactgatcccaacacaatcttttggtcgctaaagaactatcaaaactacctagtggtacagccaaggagtatcaacgatgaaactaccgacaaatctagcctatgaCTGCAGTGGAGGAAGAAAGATTatgaaactaccgacaaatctagcctatgaGCGCTCTATCGACCCATCAGATGTCTGTTTTTTTGTCGTCTGGCCCGATGATAGAAAAACACCTTTAACCTACAATTCTCGTACTCTGCTCGGGCAAATGGAAGCGGCATCATTAGCCTATGATGTCTCAGGTCAACCAATAAAAAGTGCCACCGCTGAGGCGTTAGCTCAAGGGAACCCTCATCAAGTTGATTTCTGCCACGTTCCATACGGTGCGAGTCATATTGAATGCAGTTTCTCCGTCTCGTTTTCTTCTGAACTACGTCAACCATATAAGTGTAACTCAAGCAAAGTTAAACAAACGCTAGTGCAATTAGTCGAGCTCTACGAAACGAAAATCGGCTGGACTGAGCTAGCAACCCGATATTTGATGAACATTTGCAACGGTAAATGGCTGTGGAAAAATACCCGTAAAGCCTATTGCTGGAACATTGTACTTACACCTTGGCCTTGGAACGGGGAAAAGGTTGGATTTGAAGATATTCGTACTAACTACACCTCACGGCAAGACTTTAAAAATAATAAAAATTGGTCTGCTATAGTTGAAATGATCAAAACCGCATTTTCTAGTACTGATGGGCTGGCGATATTTGAAGTCAGGGCCACCTTGCACTTGCCAACGAATGCTATGGTGCGGCCAAGCCAAGTTTTCACAGAAAAAGAAAGTGGCAGTAAAAGTAAATCTAAAACTCAAAACAGTCGAGTTTTTCAGAGTACAACTATTGATGGTGAACGATCGCCAATACTAGGGGCCTTTAAAACGGGAGCAGCTATTGCAACCATTGACGACTGGTATCCTGAAGCCACTGAGCCACTAAGGGTCGGACGGTTTGGGGTTCATCGCGAAGATGTCACTTGCTACCGTCATCCGTCTACCGGAAAAGATTTTTTCTCGATATTACAACAAGCAGAGCACTATATTGAAGTGTTGAGCGCCAACAAAACTCCCGCTCAAGAAACTATCAACGACATGCACTTTTTAATGGCTAACCTGATTAAGGGTGGGATGTTCCAGCATAAAGGAGACTGATTCTAGTGGAGGAAGAAAGATTATGCTGACTGTGaaatggtattataagacaatcacctttctgccagagttgtgcaacaacgagtcactggctgcaaagtgtctccgcgttctgcatggatttaactatcagtatgagacacgaaatatcggcgtttcatttccgctttggtgtgatgcaacggttggaaaaaagatttcatttgtcagcaagaacaagatagaactcgacttactacttaaacaacactatttcgtccaaatggaacaacttcaatactttcatatatccaacactgttctcgtcccagaagattgtacatacgtttcctttagacgctgtcaatctatagataagctcacagcagcagggctggcaaggaaaatcagacgcctggagaaacgtgctctatctagaggcgagcaatttgacccatcatcttttgctcaaaaagagcatactgcaatagcgcactaccactcacttggggagtccagcaaacagacgaaccgcaactttcgactcaatatcaggatgctctcggagcaaccccgtgaggggaactcgatttttagtagctatggcttatcaaattcagaaaactcgtttcagcctgtacccttaatctgaCCTAGTGGAGGAAGAAAGATTATGGcgACAAGtTTACCTACGCCCTCAGCAATTACGACTTCGGCGTTAGAGTATGCATTCCATACTCCCGCTCGCAATCTAACGAAATCTCGCGGAAAAAAcATTCATCGTTATGTCAGTGTAAAGATGAGTAAGAGGATTACGGTAGAATCTACTCTAGAGTGTGATGCCTGCTATCACTTTGATTTTGAGCCAAGTATTGTTCGCTTTTGCGCTCAACCGATTCGATTTTTATATTATCTCAATGGTCAGTCTCACTCCTATGTTCCTGACTTTCTAGTTCAATTTGATACCAACGAGTTTGTTCTATATGAAGTAAAGTCAGCTTATGCTAAGAACAAACCTGATTTTGATGTTGAATGGGAGGCGAAAGTAAAAGCAGCAACTGAACTAGGGCTAGAATTGGAGCTTGTTGAAGAGAGTGATATTAGGGATACGGTTGTATTAAATAATCTTAAGCGCATGCATCGTTATGCTTCGAAAGATGAGCTGAATAACGTACATAACTCTCTCTTAAAAATAATAAAGTACAATGGCGCCCAATCTGCAAGATGCTTGGGAGAACAGTTGGGTTTAAAAGGCCGAACTGTTTTACCAATTTTGTGCGATTTGCTGTCAAGGTGTTTACTCGATACACGTTTGGATAAGCCTCTATCTCTTGAATCTCGATTTGAGTTGGCCAGTTATGGCTAAGCTTGGAGGAAGAAAGATTATGGCTAAGAAAGGGTTCTCAAGTTTCCATAGAAAAGCAGTCTCTTCCCAAGATACGCTTGAATCGATAGAGCTTGTCTCTAGCGCTAATTGTCTAGAAAGTGTTACGTATCAAGATATATCAGCATTTCCCGAAACAATTGCGGTAGAGATTAATTTCCGATTAAGCATTCTTCGCTTTTTAGCGCGAAAGTGCGAAACCATTGTGGCCAAATCAATTGAACCACATCGTGTAGAGCTACAGCAAAACTATAGTAGAAAAATACCCAGTGCAATAACGATATATCGATGGTGGCTTGCTTTTCGAAAATCAGACTACAACCCCATTAGCTTAGCACCTAATATCAAGGATAGAGGTAATAGAGAGACAAAAGTGTCAACAGTTGTTGATTCTATTATGGAACAGGCAGTTGAAAGAGTTATATCTGGACGAAAAGTCAATGTTAGCTCTGCATATAAACGTGTTCGACGAAAAGTTCGTCAATACAATCTAACTCATGGAACGAAATACACGTATCCTAAGTACGAATCTGTAAGAAAGCGAGTAAAAAAGAAAACCCCATTTGAGTTATTAGCCGCAGGGAAAGGGGAGAGAGTAGCTAAGAGAGAGTTTCGCCGAATGGGAAAAAAGATCCTCACGTCTAGCGTGCTAGAGAGGGTTGAAATAGATCACACTGTCGTTGACCTTTTTGCAGTACACGAAGAGTATCGAATCCCATTGGGCCGACCTTGGCTTACTCAATTGGTTGATTGTTACAGTAAAGCTGTAATCGGTTTTTATTTAGGTTTCGAGCCTCCTAGCTATGTGTCGGTTTCCCTTGCACTTAAGAATGCAATACAACGCAAAGATGACTTAATCTCCTCGTATGAATCGATCGAGAATGAATGGCTATGTTATGGCATCCCAGACCTACTCGTAACTGATAATGGTAAAGAGTTTTTGTCGAAAGCATTTGATCAAGCATGTGAATCACTATTGATCAATGTGCATCAAAATAAAGTTGAGACGCCCGACAACAAACCTCATGTTGAACGTAACTACGGGACTATTAATACTTCTCTGTTAGACGATTTACCTGGGAAATCCTTCAGCCAGTACCTTCAAAGAGAAGGGTACGACTCTGTGGGAGAAGCTACCCTTACACTCAATGAGATTAGAGAAATTTACTTAATTTGGTTGGTGGATATTTATCATAAAAAACCCAATCAGAGAGGCACTAATTGTCCTAATGTTGCGTGGAAAAAGGGTTGTCAAGAATGGGAACCAGAGGAGTTCTCTGGTTCTAAAGACGAATTAGACTTTAAATTTGCTATTGTTGATTACAAACAACTTACTAAAGTAGGGATAACTGTCTACAAAGAACTGAGTTATAGCAATGACCGTTTAGCTGAATATAGAGGGAAGAAAGGAAACCATAAAGTTCAGTTCAAGTATAACCCTGAGTGTATGGCAGTTATTTGGGTGTTGGATGAGGATATGAATGAGTACTTTACAGTTAATGCGATTGACTACGAATATGCAAGTAGAGTATCACTTTGGCAACATAAATATAACATGAAATATCAAGCAGAACTAAATTCAGCAGAATATGATGAGGACAAGGAAATTGATGCAGAAATAAAAATTGAAGAAATCGCAGATCGTTCAATTGTTAAGACTAACAAAATCAGAGCTCGGAGGCGTGGCGCTAGGCATCAAGAGAATAGCGCAAGGGCTAAGTCAATCAGTAATGCGAACCCGGCCTCGATACAAAAACATGAAGATGAAATCGTTAGTGCAGATAATGACGATTGGGATATTGATTATGTCTGACCTAGTTGGAGGAAGAAAGATTATGAGTGAAACGCGTGAGGCTCGTATATCAAGAGCTAAAAGGGCATTTGTATCCACACCGAGCGTTAGGAAAATCTTGAGTTACATGGATAGATGTAGAGAtCTATCAGACCTAGAGTCTGAGCCTACATGCATGATGGTCTATGGTGCTTCGGGTGTAGGTAAAACGACCGTCATCAAGAAATACTTAAATCAAAACAGAAGAGAGTCCGAAGCCGGGGGCGATATAATACCGGTTTTGCATATTGAGTTGCCAGACAATGCGAAGCCAGTAGATGCAGCAAGGGAATTGCTGGTTGAAATGGGTGACCCGCTAGCACTTTATGAAACTGACTTAGCTAGATTGACGAAAAGACTGACTGAATTAATCCCTGCGGTCGGCGTGAAGCTGATTATTATCGATGAGTTCCAACATTTGGTGGAAGAAAGGTCAAATCGGGTTCTTACCCAAGTAGGTAATTGGCTAAAAATGATACTTAACAAAACGAAATGTCCAATTGTTATATTTGGTATGCCATACTCAAAAGTTGTACTGCAAGCAAACTCGCAACTTCACGGGCGATTTTCCATTCAGGTTGAACTGCGCCCCTTTAGCTACCAGGGAGGTAGAGGTGTATTTAAAACTTTTTTGGAATACCTTGATAAAGCCCTACCTTTTGAAAAACAGGCTGGCTTAGCCAACGAAAGTTTGCAGAAAAAATTGTATGCATTCTCTCAGGGAAACATGCGTTCGTTGAGAAACCTTATTTATCAAGCATCTATCGAAGCAATTGATAATCAGCATGAGACGATAACCGAAGAAGATTTCGTTTTTGCATCGAAGTTGACATCGGGCGATAAACCCAACTCATGGAAAAATCCTTTTGAGGAGGGTGTTGAGGTAACAGAAGATATGTTACGACCGCCACCAAAAGATATTGGTTGGGAgGACTATTTGAGACATTCAACCCCGAGAGTGAGTAAACCAGGTAGAAATAAAAACTTTTTCGAATAAGTCGACcttccgtcacaggtatttattcggcgcaaagtgcgtcgggtgatgctgccaacttactgatttagtgtatgatggtgtttttgaggtgctccagtggcttctgtttctatcagctgtccctcctgttcagctactgacggggtggtgcgtaacggcaaaagcaccgccggacatcagcgctagcggagtgtatactggcttactatgttggcactgatgagggtgtcagtgaagtgcttcatgtggcaggagaaaaaaggctgcaccggtgcgtcagcagaatatgtgatacaggatatattccgcttcctcgctcactgactcgctacgctcggtcgttcgactgcggcgagcggaaatggcttacgaacggggcggagatttcctggaagatgccaggaagatacttaacagggaagtgagagggccgcggcaaagccgtttttccataggctccgcccccctgacaagcatcacgaaatctgacgctcaaatcagtggtggcgaaacccgacaggactataaagataccaggcgtttccccctggcggctccctcgtgcgctctcctgttcctgcctttcggtttaccggtgtcattccgctgttatggccgcgtttgtctcattccacgcctgacactcagttccgggtaggcagttcgctccaagctggactgtatgcacgaaccccccgttcagtccgaccgctgcgccttatccggtaactatcgtcttgagtccaacccggaaagacatgcaaaagcaccactggcagcagccactggtaattgatttagaggagttagtcttgaagtcatgcgccggttaaggctaaactgaaaggacaagttttggtgactgcgctcctccaagccagttacctcggttcaaagagttggtagctcagagaaccttcgaaaaaccgccctgcaaggcggttttttcgttttcagagcaagagattacgcgcagaccaaaacgatctcaagaagatcatcttattaatcagataaaatatttctagactcgagagctctcgagtctagaatcgatacgattttgaagtggcaacagataaaaaaaagcagtttaaaattgttgctgaacttttaaaacaagcaaatacaatcattgtcgcaacagatagcgacagagaaggcgaaaacattgcctggtcgatcattcataaagcaaatgccttttctaaagataaaacgtataaaagactatggatcaatagtttagaaaaagatgtgatccgtagcggttttcaaaatttgcaaccaggaatgaattactatcccttttatcaagaagcgcacaaaaagaaaaacgaaatgatacaccaatcagtgcATGcgtgactggcaagagatatttttaaaacaatgaataggtttacacttactttagttttatggaaatgaaagatcatatcatatataatctagaataaaattaactaaaataattattatctagataaaaaatttagaagccaatgaaatctataaataaactaaattaagtttatttaattaacaactatggatataaaataggtactaatcaaaatagtgaggaggatatatttgaatacatacgaacaaattaataaagtgaaaaaaatacttcggaaacatttaaaaaataaccttattggtacttacatgtttggatcaggagttgagagtggactaaaaccaaatagtgatcttgactttttagtcgtcgtatctgaaccattgacagatcaaagtaaagaaatacttatacaaaaaattagacctatttcaaaaaaaataggagataaaagcaacttacgatatattgaattaacaattattattcagcaagaaatggtaccgtggaatcatcctcccaaacaagaatttatttatggagaatggttacaagagctttatgaacaaggatacattcctcagaaggaattaaattcagatttaaccataatgctttaccaagcaaaacgaaaaaataaaagaatatacggaaattatgacttagaggaattactacctgatattccattttctgatgtgagaagagccattatggattcgtcagaggaattaatagataattatcaggatgatgaaaccaactctatattaactttatgccgtatgattttaactatggacacgggtaaaatcataccaaaagatattgcgggaaatgcagtggctgaatcttctccattagaacatagggagagaattttgttagcagttcgtagttatcttggagagaatattgaatggactaatgaaaatgtaaatttaactataaactatttaaataacagattaaaaaaattataaaaaaattgaaaaaatggtggaaacacttttttcaatttttttgttttattatttaatatttgggaaatattcattctaattggCAATTgcttccaaggagctaaagaggtccctagcgcttagaatcgctttaggaaacacgatccagtccaataatcgtcgataaaaacttttgaaaaaggttggtgaaattacctacttttggaataatcacaaatcacaagtgattaatcacaaatcacaagtgattaatcacttgtttattaagatattaaaagctataatttaaataaagcgtgaattttattacacaaaaagaggggggagaaacttggaactagcatttagagaaagcttaaaaaagatgagaggtaccaaatcaaaagaaaaattctcccaagaattagaaatgagtagatcaaattattcacgaatagaatcaggaaaatcagatccaaccataaaaacactagaacaaattgcaaagttaactaactcaacgctagtagtggatttaatcccaaatgagccaacagaaccagaaccagaaacagaatcagaacaagtaacattggatttagaaatggaagaagaaaaaagcaatgacttcgtgtgaataatgcacgaaatcgttgcttattttttttaaaagcggtatactagatataacgaaacaacgaactgaatagaaacgaaaaaagagccatgacacatttataaaatgtttgacgacattttataaatgcatagcccgataagattgccaaaccaacgcttatca

>pLcP4INT_crRNA1
aggacattctgaaaacaatttaagacaaatcaataccttctttattgattttgatattcacacggcaaaagaaactatttcagcaagcgatattttaacaaccgctattgatttaggttttatgcctactatgattatcaaatctgataaaggttatcaagcatattttgttttagaaacgccagtctatgtgacttcaaaatcagaatttaaatctgtcaaagcagccaaaataatttcgcaaaatatccgagaatattttggaaagtctttgccagttgatctaacgtgtaatcattttggtattgctcgcataccaagaacggacaatgtagaattttttgatcctaattaccgttattctttcaaagaatggcaagattggtctttcaaacaaacagataataagggctttactcgttcaagtctaacggttttaagcggtacagaaggcaaaaaacaagtagatgaaccctggtttaatctcttattgcacgaaacgaaattttcaggagaaaagggtttaatagggcgtaataacgtcatgtttaccctctctttagcctactttagttcaggctattcaatcgaaacgtgcgaatataatatgtttgagtttaataatcgattagatcaacccttagaagaaaaagaagtaatcaaaattgttagaagtgcctattcagaaaactatcaaggggctaatagggaatacattaccattctttgcaaagcttgggtatcaagtgatttaaccagtaaagatttatttgtccgtcaagggtggtttaaattcaagaaaaaaagaagcgaacgtcaacgtgttcatttgtcagaatggaaagaagatttaatggcttatattagcgaaaaaagcgatgtatacaagccttatttagtgacgaccaaaaaagagattagagaagtgctaggcattcctgaacggacattagataaattgctgaaggtactgaaggcgaatcaggaaattttctttaagattaaaccaggaagaaatggtggcattcaacttgctagtgttaaatcattgttgctatcgatcattaaagtaaaaaaagaagaaaaagaaagctatataaaggcgctgacaaattcttttgacttagagcatacattcattcaagagactttaaacaagctagcagaacgccctaaaacggacacacaactcgatttgtttagctatgatacaggctgaaaataaaacccgcactatgccattacatttatatctatgatacgtgtttgttttttctttgctgtttagcgaatgattagcagaaatatacagagtaagattttaattaattattagggggagaaggagagagtagcccgaaaacttttagttggcttggactgaacgaagtgagggaaaggctactaaaacgtcgaggggcagtgagagcgaagcgaacacttgattttttaattttctatcttttataggtcattagagtatacttatttgtcctataaactatttagcagcataatagatttattgaataggtcatttaagttgagcatattagaggaggaaaatcttggagaaatatttgaagaacccgattacatggattggattagttcttgtggttacgtggtttttaactaaaagtagtgaatttttgatttttggtgtgtgtgtcttgttgttagtatttgctagtcaaagtgattaaatagaattcattcgccattcaggctgcgcaactgttgggaagggcgatcggtgcgggcctcttcgctattacgccagctggcgaaagggggatgtgctgcaaggcgattaagttgggtaacgccagggttttcccagtcacgacgttgtaaaacgGCGCGCAACTTCCTAAAGATTTCAAAATCAAAGTTACTtTCTTGTTGTTTTAAATTTTACACTTtTTGTAATGAACTGTCAAACTTTAAAAAGTAGAAAATCAATTTGCTTGAATTCACAATTGCAAAAAGATATACTCAAATTACAAGAGAGAATTACAAATACAACTTAAGTATTCAATTCATAAAGCAATTGCACAGTTCTATTAcaattcccctgtagaaataattttgtttaactttaataaggagatataccatggGTGAACTGCCGAGTAGGTAGCTGATAACAGTAGTTTCAAATTGGAATAGGTTGCCAATGCGTGAACTGCCGAGTAGGTAGCTGATAACGGATCCAATTACATATTTTATGTTTGGAGGAAGAAAGATTatgtttttgcaaagacctaaaccttacagcgatgaaagtttagaaagtttctttatccgagtggctaacaaaaatggctacggtgatgtccatcgcttcctagaagccactaaacgattccttcaagacattgaccataatggctatcaaacctttccgactgatataactcggataaacccatactcagctaaaaacagttccagcgcacgaactgcgtcattcctgaaacttgcacaattgacatttaatgaaccgccagagctacttgggttggcaattaacagaacaaacatgaaatactcgccgtcaactagcgcggttgttagaggtgcagaagtctttcctcgcagtttactacggacgcactccatcccctgctgtcctttgtgtctgcgagaaaatggctacgcctcctacctttggcactttcaggggtacgaatactgccacagccataacgtacctttaattaccacttgtagctgtggtaaggagtttgactaccgagtatctgggttaaagggcatttgctgcaaatgcaaggagcctatcaccttaaccagcagggagaacggtcatgaggcagcgtgtactgtttcaaactggcttgctggccatgaatctaaacctctgccaaatcttcctaaaagctaccgatggggtttagttcattggtggatgggtattaaagatagcgagttcgatcacttttcgttcgttcaatttttctcaaactggccaaggtcattccactcgataatcgaagatgaagtagagttcaaccttgagcatgctgttgtcagcacgtctgaattacgactaaaagatcttcttggtcgattgtttttcggttcaattcggttacctgagcggaatcttcaacacaatatcatccttggtgagcttctctgctatttagaaaatcgtttatggcaagacaagggattaatcgccaacctcaaaatgaacgcgttagaggcgactgtaatgttaaattgtagcctcgatcagattgcatcaatggttgaacaacgcatcttgaagccaaatcgaaaaagcaagcccaacagccctcttgatgttaccgattatctatttcatttcggcgatattttctgtctttggttagctgagttccaaagcgatgagtttaaccgttcgttttatgtgtcgaggtggtaaCCTAGTGGAGGAAGAAAGATTatgcaaactctgaaagaactaatcgcatccaatcctgacgacttaacaactgaacttaagagagcatttcgtccactcacaccgcatattgcaattgatggtaatgaacttgacgcactgacgatattagtcaatttaaccgataagactgatgatcagaaagacctgctcgatcgagccaaatgcaagcaaaaacttcgagatgaaaaatggtgggctagctgcataaattgcgttaattacagacaaagccataacccaaaattcccggatatacgttctgaaggcgtgattcgaacccaagccctgggtgaattaccgagtttcctactctcgtcctcaaaaatcccaccataccattggtcatatagccatgattcaaaatacgtcaacaaaagcgcattcctcaccaatgagttttgttgggatggtgagatctcatgtttgggtgagcttcttaaagatgcagatcacccactttggaatactttgaaaaagttaggttgttctcaaaaaacttgcaaagcaatggcaaaacaactagctgatattactctcacgactatcaatgtcacactcgcaccaaattacctgactcaaatatctctccccgatagtgatacatcctacatttcactctctcctgttgcatcgctatcgatgcaaagccactttcatcagaggctccaagatgaaaatcggcatagcgcgataacgcggtttagccgaactaccaacatgggggtcactgcgatgacatgtggcggcgcatttagaatgttaaagtctggcgctaagttttccagcccccctcatcaccgattaaacagtaaacgaagttggttgacgtcagagcatgttcagtcattaaaacagtaccagcgcctcaacaaaagcctcatacctgaaaactctcggattgcactccgtagaaaatacaaaatcgagcttcaaaatatggtcagatcttggtttgcaatgcaagaccatacccttgattcgaacatacttatccaacatttgaatcatgacctatcttacttaggagccacaaaacgttttgcatacgatccagcgatgaccaagctctttactgagcttttgaaacgagagttatcaaattcaatcaataatggtgagcaacacactaatggatcgtttttagtcctaccgaatatcagggtttgtggcgcaacagctttaagctccccggtaacggtggggattccatcacttacagctttctttggcttcgttcacgcatttgaacggaatataaatcgcaccacctcatcgtttcgtgttgaatcctttgcgatatgcgtccatcaactacatgtcgagaagcgaggtttgacagcagagtttgtggaaaaaggcgacgggactatatccgctcccgcgacccgggatgactggcagtgtgatgtcgtatttagccttattttgaacaccaactttgctcaacatattgaccaagatacgttagttacatcactaccaaagcgattggctcggggttcagcaaaaattgcgattgatgactttaaacatatcaactcattctcgacattagaaacagcgatcgaatctctgccaatagaagctggtaggtggttatcactttacgcacagtcaaacaataatctaagtgatctattagcagccatgacagaggaccatcagctcatggcaagctgcgtcggttaccacttgttagaagagcccaaagataaaccaaactccctcagaggttacaaacacgctatcgccgagtgcatcattggactcattaactcaatcacctttagctcagagactgatcccaacacaatcttttggtcgctaaagaactatcaaaactacctagtggtacagccaaggagtatcaacgatgaaactaccgacaaatctagcctatgaCTGCAGTGGAGGAAGAAAGATTatgaaactaccgacaaatctagcctatgaGCGCTCTATCGACCCATCAGATGTCTGTTTTTTTGTCGTCTGGCCCGATGATAGAAAAACACCTTTAACCTACAATTCTCGTACTCTGCTCGGGCAAATGGAAGCGGCATCATTAGCCTATGATGTCTCAGGTCAACCAATAAAAAGTGCCACCGCTGAGGCGTTAGCTCAAGGGAACCCTCATCAAGTTGATTTCTGCCACGTTCCATACGGTGCGAGTCATATTGAATGCAGTTTCTCCGTCTCGTTTTCTTCTGAACTACGTCAACCATATAAGTGTAACTCAAGCAAAGTTAAACAAACGCTAGTGCAATTAGTCGAGCTCTACGAAACGAAAATCGGCTGGACTGAGCTAGCAACCCGATATTTGATGAACATTTGCAACGGTAAATGGCTGTGGAAAAATACCCGTAAAGCCTATTGCTGGAACATTGTACTTACACCTTGGCCTTGGAACGGGGAAAAGGTTGGATTTGAAGATATTCGTACTAACTACACCTCACGGCAAGACTTTAAAAATAATAAAAATTGGTCTGCTATAGTTGAAATGATCAAAACCGCATTTTCTAGTACTGATGGGCTGGCGATATTTGAAGTCAGGGCCACCTTGCACTTGCCAACGAATGCTATGGTGCGGCCAAGCCAAGTTTTCACAGAAAAAGAAAGTGGCAGTAAAAGTAAATCTAAAACTCAAAACAGTCGAGTTTTTCAGAGTACAACTATTGATGGTGAACGATCGCCAATACTAGGGGCCTTTAAAACGGGAGCAGCTATTGCAACCATTGACGACTGGTATCCTGAAGCCACTGAGCCACTAAGGGTCGGACGGTTTGGGGTTCATCGCGAAGATGTCACTTGCTACCGTCATCCGTCTACCGGAAAAGATTTTTTCTCGATATTACAACAAGCAGAGCACTATATTGAAGTGTTGAGCGCCAACAAAACTCCCGCTCAAGAAACTATCAACGACATGCACTTTTTAATGGCTAACCTGATTAAGGGTGGGATGTTCCAGCATAAAGGAGACTGATTCTAGTGGAGGAAGAAAGATTATGCTGACTGTGaaatggtattataagacaatcacctttctgccagagttgtgcaacaacgagtcactggctgcaaagtgtctccgcgttctgcatggatttaactatcagtatgagacacgaaatatcggcgtttcatttccgctttggtgtgatgcaacggttggaaaaaagatttcatttgtcagcaagaacaagatagaactcgacttactacttaaacaacactatttcgtccaaatggaacaacttcaatactttcatatatccaacactgttctcgtcccagaagattgtacatacgtttcctttagacgctgtcaatctatagataagctcacagcagcagggctggcaaggaaaatcagacgcctggagaaacgtgctctatctagaggcgagcaatttgacccatcatcttttgctcaaaaagagcatactgcaatagcgcactaccactcacttggggagtccagcaaacagacgaaccgcaactttcgactcaatatcaggatgctctcggagcaaccccgtgaggggaactcgatttttagtagctatggcttatcaaattcagaaaactcgtttcagcctgtacccttaatctgaCCTAGTGGAGGAAGAAAGATTATGGcgACAAGtTTACCTACGCCCTCAGCAATTACGACTTCGGCGTTAGAGTATGCATTCCATACTCCCGCTCGCAATCTAACGAAATCTCGCGGAAAAAAcATTCATCGTTATGTCAGTGTAAAGATGAGTAAGAGGATTACGGTAGAATCTACTCTAGAGTGTGATGCCTGCTATCACTTTGATTTTGAGCCAAGTATTGTTCGCTTTTGCGCTCAACCGATTCGATTTTTATATTATCTCAATGGTCAGTCTCACTCCTATGTTCCTGACTTTCTAGTTCAATTTGATACCAACGAGTTTGTTCTATATGAAGTAAAGTCAGCTTATGCTAAGAACAAACCTGATTTTGATGTTGAATGGGAGGCGAAAGTAAAAGCAGCAACTGAACTAGGGCTAGAATTGGAGCTTGTTGAAGAGAGTGATATTAGGGATACGGTTGTATTAAATAATCTTAAGCGCATGCATCGTTATGCTTCGAAAGATGAGCTGAATAACGTACATAACTCTCTCTTAAAAATAATAAAGTACAATGGCGCCCAATCTGCAAGATGCTTGGGAGAACAGTTGGGTTTAAAAGGCCGAACTGTTTTACCAATTTTGTGCGATTTGCTGTCAAGGTGTTTACTCGATACACGTTTGGATAAGCCTCTATCTCTTGAATCTCGATTTGAGTTGGCCAGTTATGGCTAAGCTTGGAGGAAGAAAGATTATGGCTAAGAAAGGGTTCTCAAGTTTCCATAGAAAAGCAGTCTCTTCCCAAGATACGCTTGAATCGATAGAGCTTGTCTCTAGCGCTAATTGTCTAGAAAGTGTTACGTATCAAGATATATCAGCATTTCCCGAAACAATTGCGGTAGAGATTAATTTCCGATTAAGCATTCTTCGCTTTTTAGCGCGAAAGTGCGAAACCATTGTGGCCAAATCAATTGAACCACATCGTGTAGAGCTACAGCAAAACTATAGTAGAAAAATACCCAGTGCAATAACGATATATCGATGGTGGCTTGCTTTTCGAAAATCAGACTACAACCCCATTAGCTTAGCACCTAATATCAAGGATAGAGGTAATAGAGAGACAAAAGTGTCAACAGTTGTTGATTCTATTATGGAACAGGCAGTTGAAAGAGTTATATCTGGACGAAAAGTCAATGTTAGCTCTGCATATAAACGTGTTCGACGAAAAGTTCGTCAATACAATCTAACTCATGGAACGAAATACACGTATCCTAAGTACGAATCTGTAAGAAAGCGAGTAAAAAAGAAAACCCCATTTGAGTTATTAGCCGCAGGGAAAGGGGAGAGAGTAGCTAAGAGAGAGTTTCGCCGAATGGGAAAAAAGATCCTCACGTCTAGCGTGCTAGAGAGGGTTGAAATAGATCACACTGTCGTTGACCTTTTTGCAGTACACGAAGAGTATCGAATCCCATTGGGCCGACCTTGGCTTACTCAATTGGTTGATTGTTACAGTAAAGCTGTAATCGGTTTTTATTTAGGTTTCGAGCCTCCTAGCTATGTGTCGGTTTCCCTTGCACTTAAGAATGCAATACAACGCAAAGATGACTTAATCTCCTCGTATGAATCGATCGAGAATGAATGGCTATGTTATGGCATCCCAGACCTACTCGTAACTGATAATGGTAAAGAGTTTTTGTCGAAAGCATTTGATCAAGCATGTGAATCACTATTGATCAATGTGCATCAAAATAAAGTTGAGACGCCCGACAACAAACCTCATGTTGAACGTAACTACGGGACTATTAATACTTCTCTGTTAGACGATTTACCTGGGAAATCCTTCAGCCAGTACCTTCAAAGAGAAGGGTACGACTCTGTGGGAGAAGCTACCCTTACACTCAATGAGATTAGAGAAATTTACTTAATTTGGTTGGTGGATATTTATCATAAAAAACCCAATCAGAGAGGCACTAATTGTCCTAATGTTGCGTGGAAAAAGGGTTGTCAAGAATGGGAACCAGAGGAGTTCTCTGGTTCTAAAGACGAATTAGACTTTAAATTTGCTATTGTTGATTACAAACAACTTACTAAAGTAGGGATAACTGTCTACAAAGAACTGAGTTATAGCAATGACCGTTTAGCTGAATATAGAGGGAAGAAAGGAAACCATAAAGTTCAGTTCAAGTATAACCCTGAGTGTATGGCAGTTATTTGGGTGTTGGATGAGGATATGAATGAGTACTTTACAGTTAATGCGATTGACTACGAATATGCAAGTAGAGTATCACTTTGGCAACATAAATATAACATGAAATATCAAGCAGAACTAAATTCAGCAGAATATGATGAGGACAAGGAAATTGATGCAGAAATAAAAATTGAAGAAATCGCAGATCGTTCAATTGTTAAGACTAACAAAATCAGAGCTCGGAGGCGTGGCGCTAGGCATCAAGAGAATAGCGCAAGGGCTAAGTCAATCAGTAATGCGAACCCGGCCTCGATACAAAAACATGAAGATGAAATCGTTAGTGCAGATAATGACGATTGGGATATTGATTATGTCTGACCTAGTTGGAGGAAGAAAGATTATGAGTGAAACGCGTGAGGCTCGTATATCAAGAGCTAAAAGGGCATTTGTATCCACACCGAGCGTTAGGAAAATCTTGAGTTACATGGATAGATGTAGAGAtCTATCAGACCTAGAGTCTGAGCCTACATGCATGATGGTCTATGGTGCTTCGGGTGTAGGTAAAACGACCGTCATCAAGAAATACTTAAATCAAAACAGAAGAGAGTCCGAAGCCGGGGGCGATATAATACCGGTTTTGCATATTGAGTTGCCAGACAATGCGAAGCCAGTAGATGCAGCAAGGGAATTGCTGGTTGAAATGGGTGACCCGCTAGCACTTTATGAAACTGACTTAGCTAGATTGACGAAAAGACTGACTGAATTAATCCCTGCGGTCGGCGTGAAGCTGATTATTATCGATGAGTTCCAACATTTGGTGGAAGAAAGGTCAAATCGGGTTCTTACCCAAGTAGGTAATTGGCTAAAAATGATACTTAACAAAACGAAATGTCCAATTGTTATATTTGGTATGCCATACTCAAAAGTTGTACTGCAAGCAAACTCGCAACTTCACGGGCGATTTTCCATTCAGGTTGAACTGCGCCCCTTTAGCTACCAGGGAGGTAGAGGTGTATTTAAAACTTTTTTGGAATACCTTGATAAAGCCCTACCTTTTGAAAAACAGGCTGGCTTAGCCAACGAAAGTTTGCAGAAAAAATTGTATGCATTCTCTCAGGGAAACATGCGTTCGTTGAGAAACCTTATTTATCAAGCATCTATCGAAGCAATTGATAATCAGCATGAGACGATAACCGAAGAAGATTTCGTTTTTGCATCGAAGTTGACATCGGGCGATAAACCCAACTCATGGAAAAATCCTTTTGAGGAGGGTGTTGAGGTAACAGAAGATATGTTACGACCGCCACCAAAAGATATTGGTTGGGAgGACTATTTGAGACATTCAACCCCGAGAGTGAGTAAACCAGGTAGAAATAAAAACTTTTTCGAATAAGTCGACcttccgtcacaggtatttattcggcgcaaagtgcgtcgggtgatgctgccaacttactgatttagtgtatgatggtgtttttgaggtgctccagtggcttctgtttctatcagctgtccctcctgttcagctactgacggggtggtgcgtaacggcaaaagcaccgccggacatcagcgctagcggagtgtatactggcttactatgttggcactgatgagggtgtcagtgaagtgcttcatgtggcaggagaaaaaaggctgcaccggtgcgtcagcagaatatgtgatacaggatatattccgcttcctcgctcactgactcgctacgctcggtcgttcgactgcggcgagcggaaatggcttacgaacggggcggagatttcctggaagatgccaggaagatacttaacagggaagtgagagggccgcggcaaagccgtttttccataggctccgcccccctgacaagcatcacgaaatctgacgctcaaatcagtggtggcgaaacccgacaggactataaagataccaggcgtttccccctggcggctccctcgtgcgctctcctgttcctgcctttcggtttaccggtgtcattccgctgttatggccgcgtttgtctcattccacgcctgacactcagttccgggtaggcagttcgctccaagctggactgtatgcacgaaccccccgttcagtccgaccgctgcgccttatccggtaactatcgtcttgagtccaacccggaaagacatgcaaaagcaccactggcagcagccactggtaattgatttagaggagttagtcttgaagtcatgcgccggttaaggctaaactgaaaggacaagttttggtgactgcgctcctccaagccagttacctcggttcaaagagttggtagctcagagaaccttcgaaaaaccgccctgcaaggcggttttttcgttttcagagcaagagattacgcgcagaccaaaacgatctcaagaagatcatcttattaatcagataaaatatttctagactcgagagctctcgagtctagaatcgatacgattttgaagtggcaacagataaaaaaaagcagtttaaaattgttgctgaacttttaaaacaagcaaatacaatcattgtcgcaacagatagcgacagagaaggcgaaaacattgcctggtcgatcattcataaagcaaatgccttttctaaagataaaacgtataaaagactatggatcaatagtttagaaaaagatgtgatccgtagcggttttcaaaatttgcaaccaggaatgaattactatcccttttatcaagaagcgcacaaaaagaaaaacgaaatgatacaccaatcagtgcATGcgtgactggcaagagatatttttaaaacaatgaataggtttacacttactttagttttatggaaatgaaagatcatatcatatataatctagaataaaattaactaaaataattattatctagataaaaaatttagaagccaatgaaatctataaataaactaaattaagtttatttaattaacaactatggatataaaataggtactaatcaaaatagtgaggaggatatatttgaatacatacgaacaaattaataaagtgaaaaaaatacttcggaaacatttaaaaaataaccttattggtacttacatgtttggatcaggagttgagagtggactaaaaccaaatagtgatcttgactttttagtcgtcgtatctgaaccattgacagatcaaagtaaagaaatacttatacaaaaaattagacctatttcaaaaaaaataggagataaaagcaacttacgatatattgaattaacaattattattcagcaagaaatggtaccgtggaatcatcctcccaaacaagaatttatttatggagaatggttacaagagctttatgaacaaggatacattcctcagaaggaattaaattcagatttaaccataatgctttaccaagcaaaacgaaaaaataaaagaatatacggaaattatgacttagaggaattactacctgatattccattttctgatgtgagaagagccattatggattcgtcagaggaattaatagataattatcaggatgatgaaaccaactctatattaactttatgccgtatgattttaactatggacacgggtaaaatcataccaaaagatattgcgggaaatgcagtggctgaatcttctccattagaacatagggagagaattttgttagcagttcgtagttatcttggagagaatattgaatggactaatgaaaatgtaaatttaactataaactatttaaataacagattaaaaaaattataaaaaaattgaaaaaatggtggaaacacttttttcaatttttttgttttattatttaatatttgggaaatattcattctaattggCAATTgcttccaaggagctaaagaggtccctagcgcttagaatcgctttaggaaacacgatccagtccaataatcgtcgataaaaacttttgaaaaaggttggtgaaattacctacttttggaataatcacaaatcacaagtgattaatcacaaatcacaagtgattaatcacttgtttattaagatattaaaagctataatttaaataaagcgtgaattttattacacaaaaagaggggggagaaacttggaactagcatttagagaaagcttaaaaaagatgagaggtaccaaatcaaaagaaaaattctcccaagaattagaaatgagtagatcaaattattcacgaatagaatcaggaaaatcagatccaaccataaaaacactagaacaaattgcaaagttaactaactcaacgctagtagtggatttaatcccaaatgagccaacagaaccagaaccagaaacagaatcagaacaagtaacattggatttagaaatggaagaagaaaaaagcaatgacttcgtgtgaataatgcacgaaatcgttgcttattttttttaaaagcggtatactagatataacgaaacaacgaactgaatagaaacgaaaaaagagccatgacacatttataaaatgtttgacgacattttataaatgcatagcccgataagattgccaaaccaacgcttatcagttagtcagatgaactcttccctcgtaagaagttatttaattaactttgtttgaagacggtatataaccgtactatcattatatagggaaatcagagagttttcaagtatctaagctactgaatttaagaattgttaagcaatcaatcggaaatcgtttgattgctttttttgtattcatttatagaaggtggagtttgtatgaatcatgatgaatgtaaaacttatataaaaaatagtttattggagataagaaaattagcaaatatctatacactagaaacgtttaagaaagagttagaaaagagaaatatctacttagaaacaaaatcagataagtatttttcttcggagggggaagattatatatataagttaatagaaaataacaaaataatttattcgattagtggaaaaaaattgacttataaaggaaaaaaatctttttcaaaacatgcaatattgaaacagttgaatgaaaaagcaaaccaagttaattaaacaacctattttataggatttataggaaaggagaacagctgaatgaatatcccttttgttgtagaaactgtgcttcatgacggcttgttaaagtacaaatttaaaaatagtaaaattcgctcaatcactaccaagccaggtaaaagcaaaggggctatttttgcgtatcgctcaaaatcaagcatgattggcggtcgtggtgttgttctgacttccgaggaagcgattcaagaaaatcaagatacatttacacattggacacccaacgtttatcgttatggaacgtatgcagacgaaaaccgttcatacacgaa

>pLcP6INT_crRNA1
gtttaagaaagagttagaaaagagaaatatctacttagaaacaaaatcagataagtatttttcttcggagggggaagattatatatataagttaatagaaaataacaaaataatttattcgattagtggaaaaaaattgacttataaaggaaaaaaatctttttcaaaacatgcaatattgaaacagttgaatgaaaaagcaaaccaagttaattaaacaacctattttataggatttataggaaaggagaacagctgaatgaatatcccttttgttgtagaaactgtgcttcatgacggcttgttaaagtacaaatttaaaaatagtaaaattcgctcaatcactaccaagccaggtaaaagcaaaggggctatttttgcgtatcgctcaaaatcaagcatgattggcggtcgtggtgttgttctgacttccgaggaagcgattcaagaaaatcaagatacatttacacattggacacccaacgtttatcgttatggaacgtatgcagacgaaaaccgttcatacacgaaaggacattctgaaaacaatttaagacaaatcaataccttctttattgattttgatattcacacggcaaaagaaactatttcagcaagcgatattttaacaaccgctattgatttaggttttatgcctactatgattatcaaatctgataaaggttatcaagcatattttgttttagaaacgccagtctatgtgacttcaaaatcagaatttaaatctgtcaaagcagccaaaataatttcgcaaaatatccgagaatattttggaaagtctttgccagttgatctaacgtgtaatcattttggtattgctcgcataccaagaacggacaatgtagaattttttgatcctaattaccgttattctttcaaagaatggcaagattggtctttcaaacaaacagataataagggctttactcgttcaagtctaacggttttaagcggtacagaaggcaaaaaacaagtagatgaaccctggtttaatctcttattgcacgaaacgaaattttcaggagaaaagggtttaatagggcgtaataacgtcatgtttaccctctctttagcctactttagttcaggctattcaatcgaaacgtgcgaatataatatgtttgagtttaataatcgattagatcaacccttagaagaaaaagaagtaatcaaaattgttagaagtgcctattcagaaaactatcaaggggctaatagggaatacattaccattctttgcaaagcttgggtatcaagtgatttaaccagtaaagatttatttgtccgtcaagggtggtttaaattcaagaaaaaaagaagcgaacgtcaacgtgttcatttgtcagaatggaaagaagatttaatggcttatattagcgaaaaaagcgatgtatacaagccttatttagtgacgaccaaaaaagagattagagaagtgctaggcattcctgaacggacattagataaattgctgaaggtactgaaggcgaatcaggaaattttctttaagattaaaccaggaagaaatggtggcattcaacttgctagtgttaaatcattgttgctatcgatcattaaagtaaaaaaagaagaaaaagaaagctatataaaggcgctgacaaattcttttgacttagagcatacattcattcaagagactttaaacaagctagcagaacgccctaaaacggacacacaactcgatttgtttagctatgatacaggctgaaaataaaacccgcactatgccattacatttatatctatgatacgtgtttgttttttctttgctgtttagcgaatgattagcagaaatatacagagtaagattttaattaattattagggggagaaggagagagtagcccgaaaacttttagttggcttggactgaacgaagtgagggaaaggctactaaaacgtcgaggggcagtgagagcgaagcgaacacttgattttttaattttctatcttttataggtcattagagtatacttatttgtcctataaactatttagcagcataatagatttattgaataggtcatttaagttgagcatattagaggaggaaaatcttggagaaatatttgaagaacccgattacatggattggattagttcttgtggttacgtggtttttaactaaaagtagtgaatttttgatttttggtgtgtgtgtcttgttgttagtatttgctagtcaaagtgattaaatagaattcattcgccattcaggctgcgcaactgttgggaagggcgatcggtgcgggcctcttcgctattacgccagctggcgaaagggggatgtgctgcaaggcgattaagttgggtaacgccagggttttcccagtcacgacgttgtaaaacgGCGCGCAGCCATTTTTTTGCAAAAAAAGCATATTAGTAACTAACAAAAATATAAACAAAAGTAAAATAATAGAATTTAATGTACGAAATTTATTACAAATTTGTATTATATTATGCTATAATATCCTAGAATCGGTAATTTTTATAAGAAAATGTAATCAATAAAATACATCTCTTGCAAAAATGATTTAAAATCAAAcaattcccctgtagaaataattttgtttaactttaataaggagatataccatggGTGAACTGCCGAGTAGGTAGCTGATAACAGTAGTTTCAAATTGGAATAGGTTGCCAATGCGTGAACTGCCGAGTAGGTAGCTGATAACGGATCCAATTACATATTTTATGTTTGGAGGAAGAAAGATTatgtttttgcaaagacctaaaccttacagcgatgaaagtttagaaagtttctttatccgagtggctaacaaaaatggctacggtgatgtccatcgcttcctagaagccactaaacgattccttcaagacattgaccataatggctatcaaacctttccgactgatataactcggataaacccatactcagctaaaaacagttccagcgcacgaactgcgtcattcctgaaacttgcacaattgacatttaatgaaccgccagagctacttgggttggcaattaacagaacaaacatgaaatactcgccgtcaactagcgcggttgttagaggtgcagaagtctttcctcgcagtttactacggacgcactccatcccctgctgtcctttgtgtctgcgagaaaatggctacgcctcctacctttggcactttcaggggtacgaatactgccacagccataacgtacctttaattaccacttgtagctgtggtaaggagtttgactaccgagtatctgggttaaagggcatttgctgcaaatgcaaggagcctatcaccttaaccagcagggagaacggtcatgaggcagcgtgtactgtttcaaactggcttgctggccatgaatctaaacctctgccaaatcttcctaaaagctaccgatggggtttagttcattggtggatgggtattaaagatagcgagttcgatcacttttcgttcgttcaatttttctcaaactggccaaggtcattccactcgataatcgaagatgaagtagagttcaaccttgagcatgctgttgtcagcacgtctgaattacgactaaaagatcttcttggtcgattgtttttcggttcaattcggttacctgagcggaatcttcaacacaatatcatccttggtgagcttctctgctatttagaaaatcgtttatggcaagacaagggattaatcgccaacctcaaaatgaacgcgttagaggcgactgtaatgttaaattgtagcctcgatcagattgcatcaatggttgaacaacgcatcttgaagccaaatcgaaaaagcaagcccaacagccctcttgatgttaccgattatctatttcatttcggcgatattttctgtctttggttagctgagttccaaagcgatgagtttaaccgttcgttttatgtgtcgaggtggtaaCCTAGTGGAGGAAGAAAGATTatgcaaactctgaaagaactaatcgcatccaatcctgacgacttaacaactgaacttaagagagcatttcgtccactcacaccgcatattgcaattgatggtaatgaacttgacgcactgacgatattagtcaatttaaccgataagactgatgatcagaaagacctgctcgatcgagccaaatgcaagcaaaaacttcgagatgaaaaatggtgggctagctgcataaattgcgttaattacagacaaagccataacccaaaattcccggatatacgttctgaaggcgtgattcgaacccaagccctgggtgaattaccgagtttcctactctcgtcctcaaaaatcccaccataccattggtcatatagccatgattcaaaatacgtcaacaaaagcgcattcctcaccaatgagttttgttgggatggtgagatctcatgtttgggtgagcttcttaaagatgcagatcacccactttggaatactttgaaaaagttaggttgttctcaaaaaacttgcaaagcaatggcaaaacaactagctgatattactctcacgactatcaatgtcacactcgcaccaaattacctgactcaaatatctctccccgatagtgatacatcctacatttcactctctcctgttgcatcgctatcgatgcaaagccactttcatcagaggctccaagatgaaaatcggcatagcgcgataacgcggtttagccgaactaccaacatgggggtcactgcgatgacatgtggcggcgcatttagaatgttaaagtctggcgctaagttttccagcccccctcatcaccgattaaacagtaaacgaagttggttgacgtcagagcatgttcagtcattaaaacagtaccagcgcctcaacaaaagcctcatacctgaaaactctcggattgcactccgtagaaaatacaaaatcgagcttcaaaatatggtcagatcttggtttgcaatgcaagaccatacccttgattcgaacatacttatccaacatttgaatcatgacctatcttacttaggagccacaaaacgttttgcatacgatccagcgatgaccaagctctttactgagcttttgaaacgagagttatcaaattcaatcaataatggtgagcaacacactaatggatcgtttttagtcctaccgaatatcagggtttgtggcgcaacagctttaagctccccggtaacggtggggattccatcacttacagctttctttggcttcgttcacgcatttgaacggaatataaatcgcaccacctcatcgtttcgtgttgaatcctttgcgatatgcgtccatcaactacatgtcgagaagcgaggtttgacagcagagtttgtggaaaaaggcgacgggactatatccgctcccgcgacccgggatgactggcagtgtgatgtcgtatttagccttattttgaacaccaactttgctcaacatattgaccaagatacgttagttacatcactaccaaagcgattggctcggggttcagcaaaaattgcgattgatgactttaaacatatcaactcattctcgacattagaaacagcgatcgaatctctgccaatagaagctggtaggtggttatcactttacgcacagtcaaacaataatctaagtgatctattagcagccatgacagaggaccatcagctcatggcaagctgcgtcggttaccacttgttagaagagcccaaagataaaccaaactccctcagaggttacaaacacgctatcgccgagtgcatcattggactcattaactcaatcacctttagctcagagactgatcccaacacaatcttttggtcgctaaagaactatcaaaactacctagtggtacagccaaggagtatcaacgatgaaactaccgacaaatctagcctatgaCTGCAGTGGAGGAAGAAAGATTatgaaactaccgacaaatctagcctatgaGCGCTCTATCGACCCATCAGATGTCTGTTTTTTTGTCGTCTGGCCCGATGATAGAAAAACACCTTTAACCTACAATTCTCGTACTCTGCTCGGGCAAATGGAAGCGGCATCATTAGCCTATGATGTCTCAGGTCAACCAATAAAAAGTGCCACCGCTGAGGCGTTAGCTCAAGGGAACCCTCATCAAGTTGATTTCTGCCACGTTCCATACGGTGCGAGTCATATTGAATGCAGTTTCTCCGTCTCGTTTTCTTCTGAACTACGTCAACCATATAAGTGTAACTCAAGCAAAGTTAAACAAACGCTAGTGCAATTAGTCGAGCTCTACGAAACGAAAATCGGCTGGACTGAGCTAGCAACCCGATATTTGATGAACATTTGCAACGGTAAATGGCTGTGGAAAAATACCCGTAAAGCCTATTGCTGGAACATTGTACTTACACCTTGGCCTTGGAACGGGGAAAAGGTTGGATTTGAAGATATTCGTACTAACTACACCTCACGGCAAGACTTTAAAAATAATAAAAATTGGTCTGCTATAGTTGAAATGATCAAAACCGCATTTTCTAGTACTGATGGGCTGGCGATATTTGAAGTCAGGGCCACCTTGCACTTGCCAACGAATGCTATGGTGCGGCCAAGCCAAGTTTTCACAGAAAAAGAAAGTGGCAGTAAAAGTAAATCTAAAACTCAAAACAGTCGAGTTTTTCAGAGTACAACTATTGATGGTGAACGATCGCCAATACTAGGGGCCTTTAAAACGGGAGCAGCTATTGCAACCATTGACGACTGGTATCCTGAAGCCACTGAGCCACTAAGGGTCGGACGGTTTGGGGTTCATCGCGAAGATGTCACTTGCTACCGTCATCCGTCTACCGGAAAAGATTTTTTCTCGATATTACAACAAGCAGAGCACTATATTGAAGTGTTGAGCGCCAACAAAACTCCCGCTCAAGAAACTATCAACGACATGCACTTTTTAATGGCTAACCTGATTAAGGGTGGGATGTTCCAGCATAAAGGAGACTGATTCTAGTGGAGGAAGAAAGATTATGCTGACTGTGaaatggtattataagacaatcacctttctgccagagttgtgcaacaacgagtcactggctgcaaagtgtctccgcgttctgcatggatttaactatcagtatgagacacgaaatatcggcgtttcatttccgctttggtgtgatgcaacggttggaaaaaagatttcatttgtcagcaagaacaagatagaactcgacttactacttaaacaacactatttcgtccaaatggaacaacttcaatactttcatatatccaacactgttctcgtcccagaagattgtacatacgtttcctttagacgctgtcaatctatagataagctcacagcagcagggctggcaaggaaaatcagacgcctggagaaacgtgctctatctagaggcgagcaatttgacccatcatcttttgctcaaaaagagcatactgcaatagcgcactaccactcacttggggagtccagcaaacagacgaaccgcaactttcgactcaatatcaggatgctctcggagcaaccccgtgaggggaactcgatttttagtagctatggcttatcaaattcagaaaactcgtttcagcctgtacccttaatctgaCCTAGTGGAGGAAGAAAGATTATGGcgACAAGtTTACCTACGCCCTCAGCAATTACGACTTCGGCGTTAGAGTATGCATTCCATACTCCCGCTCGCAATCTAACGAAATCTCGCGGAAAAAAcATTCATCGTTATGTCAGTGTAAAGATGAGTAAGAGGATTACGGTAGAATCTACTCTAGAGTGTGATGCCTGCTATCACTTTGATTTTGAGCCAAGTATTGTTCGCTTTTGCGCTCAACCGATTCGATTTTTATATTATCTCAATGGTCAGTCTCACTCCTATGTTCCTGACTTTCTAGTTCAATTTGATACCAACGAGTTTGTTCTATATGAAGTAAAGTCAGCTTATGCTAAGAACAAACCTGATTTTGATGTTGAATGGGAGGCGAAAGTAAAAGCAGCAACTGAACTAGGGCTAGAATTGGAGCTTGTTGAAGAGAGTGATATTAGGGATACGGTTGTATTAAATAATCTTAAGCGCATGCATCGTTATGCTTCGAAAGATGAGCTGAATAACGTACATAACTCTCTCTTAAAAATAATAAAGTACAATGGCGCCCAATCTGCAAGATGCTTGGGAGAACAGTTGGGTTTAAAAGGCCGAACTGTTTTACCAATTTTGTGCGATTTGCTGTCAAGGTGTTTACTCGATACACGTTTGGATAAGCCTCTATCTCTTGAATCTCGATTTGAGTTGGCCAGTTATGGCTAAGCTTGGAGGAAGAAAGATTATGGCTAAGAAAGGGTTCTCAAGTTTCCATAGAAAAGCAGTCTCTTCCCAAGATACGCTTGAATCGATAGAGCTTGTCTCTAGCGCTAATTGTCTAGAAAGTGTTACGTATCAAGATATATCAGCATTTCCCGAAACAATTGCGGTAGAGATTAATTTCCGATTAAGCATTCTTCGCTTTTTAGCGCGAAAGTGCGAAACCATTGTGGCCAAATCAATTGAACCACATCGTGTAGAGCTACAGCAAAACTATAGTAGAAAAATACCCAGTGCAATAACGATATATCGATGGTGGCTTGCTTTTCGAAAATCAGACTACAACCCCATTAGCTTAGCACCTAATATCAAGGATAGAGGTAATAGAGAGACAAAAGTGTCAACAGTTGTTGATTCTATTATGGAACAGGCAGTTGAAAGAGTTATATCTGGACGAAAAGTCAATGTTAGCTCTGCATATAAACGTGTTCGACGAAAAGTTCGTCAATACAATCTAACTCATGGAACGAAATACACGTATCCTAAGTACGAATCTGTAAGAAAGCGAGTAAAAAAGAAAACCCCATTTGAGTTATTAGCCGCAGGGAAAGGGGAGAGAGTAGCTAAGAGAGAGTTTCGCCGAATGGGAAAAAAGATCCTCACGTCTAGCGTGCTAGAGAGGGTTGAAATAGATCACACTGTCGTTGACCTTTTTGCAGTACACGAAGAGTATCGAATCCCATTGGGCCGACCTTGGCTTACTCAATTGGTTGATTGTTACAGTAAAGCTGTAATCGGTTTTTATTTAGGTTTCGAGCCTCCTAGCTATGTGTCGGTTTCCCTTGCACTTAAGAATGCAATACAACGCAAAGATGACTTAATCTCCTCGTATGAATCGATCGAGAATGAATGGCTATGTTATGGCATCCCAGACCTACTCGTAACTGATAATGGTAAAGAGTTTTTGTCGAAAGCATTTGATCAAGCATGTGAATCACTATTGATCAATGTGCATCAAAATAAAGTTGAGACGCCCGACAACAAACCTCATGTTGAACGTAACTACGGGACTATTAATACTTCTCTGTTAGACGATTTACCTGGGAAATCCTTCAGCCAGTACCTTCAAAGAGAAGGGTACGACTCTGTGGGAGAAGCTACCCTTACACTCAATGAGATTAGAGAAATTTACTTAATTTGGTTGGTGGATATTTATCATAAAAAACCCAATCAGAGAGGCACTAATTGTCCTAATGTTGCGTGGAAAAAGGGTTGTCAAGAATGGGAACCAGAGGAGTTCTCTGGTTCTAAAGACGAATTAGACTTTAAATTTGCTATTGTTGATTACAAACAACTTACTAAAGTAGGGATAACTGTCTACAAAGAACTGAGTTATAGCAATGACCGTTTAGCTGAATATAGAGGGAAGAAAGGAAACCATAAAGTTCAGTTCAAGTATAACCCTGAGTGTATGGCAGTTATTTGGGTGTTGGATGAGGATATGAATGAGTACTTTACAGTTAATGCGATTGACTACGAATATGCAAGTAGAGTATCACTTTGGCAACATAAATATAACATGAAATATCAAGCAGAACTAAATTCAGCAGAATATGATGAGGACAAGGAAATTGATGCAGAAATAAAAATTGAAGAAATCGCAGATCGTTCAATTGTTAAGACTAACAAAATCAGAGCTCGGAGGCGTGGCGCTAGGCATCAAGAGAATAGCGCAAGGGCTAAGTCAATCAGTAATGCGAACCCGGCCTCGATACAAAAACATGAAGATGAAATCGTTAGTGCAGATAATGACGATTGGGATATTGATTATGTCTGACCTAGTTGGAGGAAGAAAGATTATGAGTGAAACGCGTGAGGCTCGTATATCAAGAGCTAAAAGGGCATTTGTATCCACACCGAGCGTTAGGAAAATCTTGAGTTACATGGATAGATGTAGAGAtCTATCAGACCTAGAGTCTGAGCCTACATGCATGATGGTCTATGGTGCTTCGGGTGTAGGTAAAACGACCGTCATCAAGAAATACTTAAATCAAAACAGAAGAGAGTCCGAAGCCGGGGGCGATATAATACCGGTTTTGCATATTGAGTTGCCAGACAATGCGAAGCCAGTAGATGCAGCAAGGGAATTGCTGGTTGAAATGGGTGACCCGCTAGCACTTTATGAAACTGACTTAGCTAGATTGACGAAAAGACTGACTGAATTAATCCCTGCGGTCGGCGTGAAGCTGATTATTATCGATGAGTTCCAACATTTGGTGGAAGAAAGGTCAAATCGGGTTCTTACCCAAGTAGGTAATTGGCTAAAAATGATACTTAACAAAACGAAATGTCCAATTGTTATATTTGGTATGCCATACTCAAAAGTTGTACTGCAAGCAAACTCGCAACTTCACGGGCGATTTTCCATTCAGGTTGAACTGCGCCCCTTTAGCTACCAGGGAGGTAGAGGTGTATTTAAAACTTTTTTGGAATACCTTGATAAAGCCCTACCTTTTGAAAAACAGGCTGGCTTAGCCAACGAAAGTTTGCAGAAAAAATTGTATGCATTCTCTCAGGGAAACATGCGTTCGTTGAGAAACCTTATTTATCAAGCATCTATCGAAGCAATTGATAATCAGCATGAGACGATAACCGAAGAAGATTTCGTTTTTGCATCGAAGTTGACATCGGGCGATAAACCCAACTCATGGAAAAATCCTTTTGAGGAGGGTGTTGAGGTAACAGAAGATATGTTACGACCGCCACCAAAAGATATTGGTTGGGAgGACTATTTGAGACATTCAACCCCGAGAGTGAGTAAACCAGGTAGAAATAAAAACTTTTTCGAATAAGTCGACcttccgtcacaggtatttattcggcgcaaagtgcgtcgggtgatgctgccaacttactgatttagtgtatgatggtgtttttgaggtgctccagtggcttctgtttctatcagctgtccctcctgttcagctactgacggggtggtgcgtaacggcaaaagcaccgccggacatcagcgctagcggagtgtatactggcttactatgttggcactgatgagggtgtcagtgaagtgcttcatgtggcaggagaaaaaaggctgcaccggtgcgtcagcagaatatgtgatacaggatatattccgcttcctcgctcactgactcgctacgctcggtcgttcgactgcggcgagcggaaatggcttacgaacggggcggagatttcctggaagatgccaggaagatacttaacagggaagtgagagggccgcggcaaagccgtttttccataggctccgcccccctgacaagcatcacgaaatctgacgctcaaatcagtggtggcgaaacccgacaggactataaagataccaggcgtttccccctggcggctccctcgtgcgctctcctgttcctgcctttcggtttaccggtgtcattccgctgttatggccgcgtttgtctcattccacgcctgacactcagttccgggtaggcagttcgctccaagctggactgtatgcacgaaccccccgttcagtccgaccgctgcgccttatccggtaactatcgtcttgagtccaacccggaaagacatgcaaaagcaccactggcagcagccactggtaattgatttagaggagttagtcttgaagtcatgcgccggttaaggctaaactgaaaggacaagttttggtgactgcgctcctccaagccagttacctcggttcaaagagttggtagctcagagaaccttcgaaaaaccgccctgcaaggcggttttttcgttttcagagcaagagattacgcgcagaccaaaacgatctcaagaagatcatcttattaatcagataaaatatttctagactcgagagctctcgagtctagaatcgatacgattttgaagtggcaacagataaaaaaaagcagtttaaaattgttgctgaacttttaaaacaagcaaatacaatcattgtcgcaacagatagcgacagagaaggcgaaaacattgcctggtcgatcattcataaagcaaatgccttttctaaagataaaacgtataaaagactatggatcaatagtttagaaaaagatgtgatccgtagcggttttcaaaatttgcaaccaggaatgaattactatcccttttatcaagaagcgcacaaaaagaaaaacgaaatgatacaccaatcagtgcATGcgtgactggcaagagatatttttaaaacaatgaataggtttacacttactttagttttatggaaatgaaagatcatatcatatataatctagaataaaattaactaaaataattattatctagataaaaaatttagaagccaatgaaatctataaataaactaaattaagtttatttaattaacaactatggatataaaataggtactaatcaaaatagtgaggaggatatatttgaatacatacgaacaaattaataaagtgaaaaaaatacttcggaaacatttaaaaaataaccttattggtacttacatgtttggatcaggagttgagagtggactaaaaccaaatagtgatcttgactttttagtcgtcgtatctgaaccattgacagatcaaagtaaagaaatacttatacaaaaaattagacctatttcaaaaaaaataggagataaaagcaacttacgatatattgaattaacaattattattcagcaagaaatggtaccgtggaatcatcctcccaaacaagaatttatttatggagaatggttacaagagctttatgaacaaggatacattcctcagaaggaattaaattcagatttaaccataatgctttaccaagcaaaacgaaaaaataaaagaatatacggaaattatgacttagaggaattactacctgatattccattttctgatgtgagaagagccattatggattcgtcagaggaattaatagataattatcaggatgatgaaaccaactctatattaactttatgccgtatgattttaactatggacacgggtaaaatcataccaaaagatattgcgggaaatgcagtggctgaatcttctccattagaacatagggagagaattttgttagcagttcgtagttatcttggagagaatattgaatggactaatgaaaatgtaaatttaactataaactatttaaataacagattaaaaaaattataaaaaaattgaaaaaatggtggaaacacttttttcaatttttttgttttattatttaatatttgggaaatattcattctaattggCAATTgcttccaaggagctaaagaggtccctagcgcttagaatcgctttaggaaacacgatccagtccaataatcgtcgataaaaacttttgaaaaaggttggtgaaattacctacttttggaataatcacaaatcacaagtgattaatcacaaatcacaagtgattaatcacttgtttattaagatattaaaagctataatttaaataaagcgtgaattttattacacaaaaagaggggggagaaacttggaactagcatttagagaaagcttaaaaaagatgagaggtaccaaatcaaaagaaaaattctcccaagaattagaaatgagtagatcaaattattcacgaatagaatcaggaaaatcagatccaaccataaaaacactagaacaaattgcaaagttaactaactcaacgctagtagtggatttaatcccaaatgagccaacagaaccagaaccagaaacagaatcagaacaagtaacattggatttagaaatggaagaagaaaaaagcaatgacttcgtgtgaataatgcacgaaatcgttgcttattttttttaaaagcggtatactagatataacgaaacaacgaactgaatagaaacgaaaaaagagccatgacacatttataaaatgtttgacgacattttataaatgcatagcccgataagattgccaaaccaacgcttatcagttagtcagatgaactcttccctcgtaagaagttatttaattaactttgtttgaagacggtatataaccgtactatcattatatagggaaatcagagagttttcaagtatctaagctactgaatttaagaattgttaagcaatcaatcggaaatcgtttgattgctttttttgtattcatttatagaaggtggagtttgtatgaatcatgatgaatgtaaaacttatataaaaaatagtttattggagataagaaaattagcaaatatctatacactagaaac

>pLcP7INT_crRNA1
taaaggaaaaaaatctttttcaaaacatgcaatattgaaacagttgaatgaaaaagcaaaccaagttaattaaacaacctattttataggatttataggaaaggagaacagctgaatgaatatcccttttgttgtagaaactgtgcttcatgacggcttgttaaagtacaaatttaaaaatagtaaaattcgctcaatcactaccaagccaggtaaaagcaaaggggctatttttgcgtatcgctcaaaatcaagcatgattggcggtcgtggtgttgttctgacttccgaggaagcgattcaagaaaatcaagatacatttacacattggacacccaacgtttatcgttatggaacgtatgcagacgaaaaccgttcatacacgaaaggacattctgaaaacaatttaagacaaatcaataccttctttattgattttgatattcacacggcaaaagaaactatttcagcaagcgatattttaacaaccgctattgatttaggttttatgcctactatgattatcaaatctgataaaggttatcaagcatattttgttttagaaacgccagtctatgtgacttcaaaatcagaatttaaatctgtcaaagcagccaaaataatttcgcaaaatatccgagaatattttggaaagtctttgccagttgatctaacgtgtaatcattttggtattgctcgcataccaagaacggacaatgtagaattttttgatcctaattaccgttattctttcaaagaatggcaagattggtctttcaaacaaacagataataagggctttactcgttcaagtctaacggttttaagcggtacagaaggcaaaaaacaagtagatgaaccctggtttaatctcttattgcacgaaacgaaattttcaggagaaaagggtttaatagggcgtaataacgtcatgtttaccctctctttagcctactttagttcaggctattcaatcgaaacgtgcgaatataatatgtttgagtttaataatcgattagatcaacccttagaagaaaaagaagtaatcaaaattgttagaagtgcctattcagaaaactatcaaggggctaatagggaatacattaccattctttgcaaagcttgggtatcaagtgatttaaccagtaaagatttatttgtccgtcaagggtggtttaaattcaagaaaaaaagaagcgaacgtcaacgtgttcatttgtcagaatggaaagaagatttaatggcttatattagcgaaaaaagcgatgtatacaagccttatttagtgacgaccaaaaaagagattagagaagtgctaggcattcctgaacggacattagataaattgctgaaggtactgaaggcgaatcaggaaattttctttaagattaaaccaggaagaaatggtggcattcaacttgctagtgttaaatcattgttgctatcgatcattaaagtaaaaaaagaagaaaaagaaagctatataaaggcgctgacaaattcttttgacttagagcatacattcattcaagagactttaaacaagctagcagaacgccctaaaacggacacacaactcgatttgtttagctatgatacaggctgaaaataaaacccgcactatgccattacatttatatctatgatacgtgtttgttttttctttgctgtttagcgaatgattagcagaaatatacagagtaagattttaattaattattagggggagaaggagagagtagcccgaaaacttttagttggcttggactgaacgaagtgagggaaaggctactaaaacgtcgaggggcagtgagagcgaagcgaacacttgattttttaattttctatcttttataggtcattagagtatacttatttgtcctataaactatttagcagcataatagatttattgaataggtcatttaagttgagcatattagaggaggaaaatcttggagaaatatttgaagaacccgattacatggattggattagttcttgtggttacgtggtttttaactaaaagtagtgaatttttgatttttggtgtgtgtgtcttgttgttagtatttgctagtcaaagtgattaaatagaattcattcgccattcaggctgcgcaactgttgggaagggcgatcggtgcgggcctcttcgctattacgccagctggcgaaagggggatgtgctgcaaggcgattaagttgggtaacgccagggttttcccagtcacgacgttgtaaaacgGCGCGCAGTGATTATTATAAAAGACAATTCTGATAAAGAGTTGTTTTTTTTAATTTCTTAAGCAAATCTTATTCTTGATAAGCAAACTATTTTTGTGCTATAATAAAAATATCTTCAGGGCACCGTGTAATTCGGGACCGGCGGTAAATAGGGCTTTGACCTTATGACTCCGCGATTCGCTACGGCGATTGAAGCAGTGAGAATCTGCTAGCGACAGTAAAGTCTGGATGGAAGAAGATGAACAATTTTTGTAGTGTAATCAACTTCGGTGGATTACTGTTTTTAGCCAAACCAAAAATGTCTATCAACTTCCTCGAAATTTcaattcccctgtagaaataattttgtttaactttaataaggagatataccatggGTGAACTGCCGAGTAGGTAGCTGATAACAGTAGTTTCAAATTGGAATAGGTTGCCAATGCGTGAACTGCCGAGTAGGTAGCTGATAACGGATCCAATTACATATTTTATGTTTGGAGGAAGAAAGATTatgtttttgcaaagacctaaaccttacagcgatgaaagtttagaaagtttctttatccgagtggctaacaaaaatggctacggtgatgtccatcgcttcctagaagccactaaacgattccttcaagacattgaccataatggctatcaaacctttccgactgatataactcggataaacccatactcagctaaaaacagttccagcgcacgaactgcgtcattcctgaaacttgcacaattgacatttaatgaaccgccagagctacttgggttggcaattaacagaacaaacatgaaatactcgccgtcaactagcgcggttgttagaggtgcagaagtctttcctcgcagtttactacggacgcactccatcccctgctgtcctttgtgtctgcgagaaaatggctacgcctcctacctttggcactttcaggggtacgaatactgccacagccataacgtacctttaattaccacttgtagctgtggtaaggagtttgactaccgagtatctgggttaaagggcatttgctgcaaatgcaaggagcctatcaccttaaccagcagggagaacggtcatgaggcagcgtgtactgtttcaaactggcttgctggccatgaatctaaacctctgccaaatcttcctaaaagctaccgatggggtttagttcattggtggatgggtattaaagatagcgagttcgatcacttttcgttcgttcaatttttctcaaactggccaaggtcattccactcgataatcgaagatgaagtagagttcaaccttgagcatgctgttgtcagcacgtctgaattacgactaaaagatcttcttggtcgattgtttttcggttcaattcggttacctgagcggaatcttcaacacaatatcatccttggtgagcttctctgctatttagaaaatcgtttatggcaagacaagggattaatcgccaacctcaaaatgaacgcgttagaggcgactgtaatgttaaattgtagcctcgatcagattgcatcaatggttgaacaacgcatcttgaagccaaatcgaaaaagcaagcccaacagccctcttgatgttaccgattatctatttcatttcggcgatattttctgtctttggttagctgagttccaaagcgatgagtttaaccgttcgttttatgtgtcgaggtggtaaCCTAGTGGAGGAAGAAAGATTatgcaaactctgaaagaactaatcgcatccaatcctgacgacttaacaactgaacttaagagagcatttcgtccactcacaccgcatattgcaattgatggtaatgaacttgacgcactgacgatattagtcaatttaaccgataagactgatgatcagaaagacctgctcgatcgagccaaatgcaagcaaaaacttcgagatgaaaaatggtgggctagctgcataaattgcgttaattacagacaaagccataacccaaaattcccggatatacgttctgaaggcgtgattcgaacccaagccctgggtgaattaccgagtttcctactctcgtcctcaaaaatcccaccataccattggtcatatagccatgattcaaaatacgtcaacaaaagcgcattcctcaccaatgagttttgttgggatggtgagatctcatgtttgggtgagcttcttaaagatgcagatcacccactttggaatactttgaaaaagttaggttgttctcaaaaaacttgcaaagcaatggcaaaacaactagctgatattactctcacgactatcaatgtcacactcgcaccaaattacctgactcaaatatctctccccgatagtgatacatcctacatttcactctctcctgttgcatcgctatcgatgcaaagccactttcatcagaggctccaagatgaaaatcggcatagcgcgataacgcggtttagccgaactaccaacatgggggtcactgcgatgacatgtggcggcgcatttagaatgttaaagtctggcgctaagttttccagcccccctcatcaccgattaaacagtaaacgaagttggttgacgtcagagcatgttcagtcattaaaacagtaccagcgcctcaacaaaagcctcatacctgaaaactctcggattgcactccgtagaaaatacaaaatcgagcttcaaaatatggtcagatcttggtttgcaatgcaagaccatacccttgattcgaacatacttatccaacatttgaatcatgacctatcttacttaggagccacaaaacgttttgcatacgatccagcgatgaccaagctctttactgagcttttgaaacgagagttatcaaattcaatcaataatggtgagcaacacactaatggatcgtttttagtcctaccgaatatcagggtttgtggcgcaacagctttaagctccccggtaacggtggggattccatcacttacagctttctttggcttcgttcacgcatttgaacggaatataaatcgcaccacctcatcgtttcgtgttgaatcctttgcgatatgcgtccatcaactacatgtcgagaagcgaggtttgacagcagagtttgtggaaaaaggcgacgggactatatccgctcccgcgacccgggatgactggcagtgtgatgtcgtatttagccttattttgaacaccaactttgctcaacatattgaccaagatacgttagttacatcactaccaaagcgattggctcggggttcagcaaaaattgcgattgatgactttaaacatatcaactcattctcgacattagaaacagcgatcgaatctctgccaatagaagctggtaggtggttatcactttacgcacagtcaaacaataatctaagtgatctattagcagccatgacagaggaccatcagctcatggcaagctgcgtcggttaccacttgttagaagagcccaaagataaaccaaactccctcagaggttacaaacacgctatcgccgagtgcatcattggactcattaactcaatcacctttagctcagagactgatcccaacacaatcttttggtcgctaaagaactatcaaaactacctagtggtacagccaaggagtatcaacgatgaaactaccgacaaatctagcctatgaCTGCAGTGGAGGAAGAAAGATTatgaaactaccgacaaatctagcctatgaGCGCTCTATCGACCCATCAGATGTCTGTTTTTTTGTCGTCTGGCCCGATGATAGAAAAACACCTTTAACCTACAATTCTCGTACTCTGCTCGGGCAAATGGAAGCGGCATCATTAGCCTATGATGTCTCAGGTCAACCAATAAAAAGTGCCACCGCTGAGGCGTTAGCTCAAGGGAACCCTCATCAAGTTGATTTCTGCCACGTTCCATACGGTGCGAGTCATATTGAATGCAGTTTCTCCGTCTCGTTTTCTTCTGAACTACGTCAACCATATAAGTGTAACTCAAGCAAAGTTAAACAAACGCTAGTGCAATTAGTCGAGCTCTACGAAACGAAAATCGGCTGGACTGAGCTAGCAACCCGATATTTGATGAACATTTGCAACGGTAAATGGCTGTGGAAAAATACCCGTAAAGCCTATTGCTGGAACATTGTACTTACACCTTGGCCTTGGAACGGGGAAAAGGTTGGATTTGAAGATATTCGTACTAACTACACCTCACGGCAAGACTTTAAAAATAATAAAAATTGGTCTGCTATAGTTGAAATGATCAAAACCGCATTTTCTAGTACTGATGGGCTGGCGATATTTGAAGTCAGGGCCACCTTGCACTTGCCAACGAATGCTATGGTGCGGCCAAGCCAAGTTTTCACAGAAAAAGAAAGTGGCAGTAAAAGTAAATCTAAAACTCAAAACAGTCGAGTTTTTCAGAGTACAACTATTGATGGTGAACGATCGCCAATACTAGGGGCCTTTAAAACGGGAGCAGCTATTGCAACCATTGACGACTGGTATCCTGAAGCCACTGAGCCACTAAGGGTCGGACGGTTTGGGGTTCATCGCGAAGATGTCACTTGCTACCGTCATCCGTCTACCGGAAAAGATTTTTTCTCGATATTACAACAAGCAGAGCACTATATTGAAGTGTTGAGCGCCAACAAAACTCCCGCTCAAGAAACTATCAACGACATGCACTTTTTAATGGCTAACCTGATTAAGGGTGGGATGTTCCAGCATAAAGGAGACTGATTCTAGTGGAGGAAGAAAGATTATGCTGACTGTGaaatggtattataagacaatcacctttctgccagagttgtgcaacaacgagtcactggctgcaaagtgtctccgcgttctgcatggatttaactatcagtatgagacacgaaatatcggcgtttcatttccgctttggtgtgatgcaacggttggaaaaaagatttcatttgtcagcaagaacaagatagaactcgacttactacttaaacaacactatttcgtccaaatggaacaacttcaatactttcatatatccaacactgttctcgtcccagaagattgtacatacgtttcctttagacgctgtcaatctatagataagctcacagcagcagggctggcaaggaaaatcagacgcctggagaaacgtgctctatctagaggcgagcaatttgacccatcatcttttgctcaaaaagagcatactgcaatagcgcactaccactcacttggggagtccagcaaacagacgaaccgcaactttcgactcaatatcaggatgctctcggagcaaccccgtgaggggaactcgatttttagtagctatggcttatcaaattcagaaaactcgtttcagcctgtacccttaatctgaCCTAGTGGAGGAAGAAAGATTATGGcgACAAGtTTACCTACGCCCTCAGCAATTACGACTTCGGCGTTAGAGTATGCATTCCATACTCCCGCTCGCAATCTAACGAAATCTCGCGGAAAAAAcATTCATCGTTATGTCAGTGTAAAGATGAGTAAGAGGATTACGGTAGAATCTACTCTAGAGTGTGATGCCTGCTATCACTTTGATTTTGAGCCAAGTATTGTTCGCTTTTGCGCTCAACCGATTCGATTTTTATATTATCTCAATGGTCAGTCTCACTCCTATGTTCCTGACTTTCTAGTTCAATTTGATACCAACGAGTTTGTTCTATATGAAGTAAAGTCAGCTTATGCTAAGAACAAACCTGATTTTGATGTTGAATGGGAGGCGAAAGTAAAAGCAGCAACTGAACTAGGGCTAGAATTGGAGCTTGTTGAAGAGAGTGATATTAGGGATACGGTTGTATTAAATAATCTTAAGCGCATGCATCGTTATGCTTCGAAAGATGAGCTGAATAACGTACATAACTCTCTCTTAAAAATAATAAAGTACAATGGCGCCCAATCTGCAAGATGCTTGGGAGAACAGTTGGGTTTAAAAGGCCGAACTGTTTTACCAATTTTGTGCGATTTGCTGTCAAGGTGTTTACTCGATACACGTTTGGATAAGCCTCTATCTCTTGAATCTCGATTTGAGTTGGCCAGTTATGGCTAAGCTTGGAGGAAGAAAGATTATGGCTAAGAAAGGGTTCTCAAGTTTCCATAGAAAAGCAGTCTCTTCCCAAGATACGCTTGAATCGATAGAGCTTGTCTCTAGCGCTAATTGTCTAGAAAGTGTTACGTATCAAGATATATCAGCATTTCCCGAAACAATTGCGGTAGAGATTAATTTCCGATTAAGCATTCTTCGCTTTTTAGCGCGAAAGTGCGAAACCATTGTGGCCAAATCAATTGAACCACATCGTGTAGAGCTACAGCAAAACTATAGTAGAAAAATACCCAGTGCAATAACGATATATCGATGGTGGCTTGCTTTTCGAAAATCAGACTACAACCCCATTAGCTTAGCACCTAATATCAAGGATAGAGGTAATAGAGAGACAAAAGTGTCAACAGTTGTTGATTCTATTATGGAACAGGCAGTTGAAAGAGTTATATCTGGACGAAAAGTCAATGTTAGCTCTGCATATAAACGTGTTCGACGAAAAGTTCGTCAATACAATCTAACTCATGGAACGAAATACACGTATCCTAAGTACGAATCTGTAAGAAAGCGAGTAAAAAAGAAAACCCCATTTGAGTTATTAGCCGCAGGGAAAGGGGAGAGAGTAGCTAAGAGAGAGTTTCGCCGAATGGGAAAAAAGATCCTCACGTCTAGCGTGCTAGAGAGGGTTGAAATAGATCACACTGTCGTTGACCTTTTTGCAGTACACGAAGAGTATCGAATCCCATTGGGCCGACCTTGGCTTACTCAATTGGTTGATTGTTACAGTAAAGCTGTAATCGGTTTTTATTTAGGTTTCGAGCCTCCTAGCTATGTGTCGGTTTCCCTTGCACTTAAGAATGCAATACAACGCAAAGATGACTTAATCTCCTCGTATGAATCGATCGAGAATGAATGGCTATGTTATGGCATCCCAGACCTACTCGTAACTGATAATGGTAAAGAGTTTTTGTCGAAAGCATTTGATCAAGCATGTGAATCACTATTGATCAATGTGCATCAAAATAAAGTTGAGACGCCCGACAACAAACCTCATGTTGAACGTAACTACGGGACTATTAATACTTCTCTGTTAGACGATTTACCTGGGAAATCCTTCAGCCAGTACCTTCAAAGAGAAGGGTACGACTCTGTGGGAGAAGCTACCCTTACACTCAATGAGATTAGAGAAATTTACTTAATTTGGTTGGTGGATATTTATCATAAAAAACCCAATCAGAGAGGCACTAATTGTCCTAATGTTGCGTGGAAAAAGGGTTGTCAAGAATGGGAACCAGAGGAGTTCTCTGGTTCTAAAGACGAATTAGACTTTAAATTTGCTATTGTTGATTACAAACAACTTACTAAAGTAGGGATAACTGTCTACAAAGAACTGAGTTATAGCAATGACCGTTTAGCTGAATATAGAGGGAAGAAAGGAAACCATAAAGTTCAGTTCAAGTATAACCCTGAGTGTATGGCAGTTATTTGGGTGTTGGATGAGGATATGAATGAGTACTTTACAGTTAATGCGATTGACTACGAATATGCAAGTAGAGTATCACTTTGGCAACATAAATATAACATGAAATATCAAGCAGAACTAAATTCAGCAGAATATGATGAGGACAAGGAAATTGATGCAGAAATAAAAATTGAAGAAATCGCAGATCGTTCAATTGTTAAGACTAACAAAATCAGAGCTCGGAGGCGTGGCGCTAGGCATCAAGAGAATAGCGCAAGGGCTAAGTCAATCAGTAATGCGAACCCGGCCTCGATACAAAAACATGAAGATGAAATCGTTAGTGCAGATAATGACGATTGGGATATTGATTATGTCTGACCTAGTTGGAGGAAGAAAGATTATGAGTGAAACGCGTGAGGCTCGTATATCAAGAGCTAAAAGGGCATTTGTATCCACACCGAGCGTTAGGAAAATCTTGAGTTACATGGATAGATGTAGAGAtCTATCAGACCTAGAGTCTGAGCCTACATGCATGATGGTCTATGGTGCTTCGGGTGTAGGTAAAACGACCGTCATCAAGAAATACTTAAATCAAAACAGAAGAGAGTCCGAAGCCGGGGGCGATATAATACCGGTTTTGCATATTGAGTTGCCAGACAATGCGAAGCCAGTAGATGCAGCAAGGGAATTGCTGGTTGAAATGGGTGACCCGCTAGCACTTTATGAAACTGACTTAGCTAGATTGACGAAAAGACTGACTGAATTAATCCCTGCGGTCGGCGTGAAGCTGATTATTATCGATGAGTTCCAACATTTGGTGGAAGAAAGGTCAAATCGGGTTCTTACCCAAGTAGGTAATTGGCTAAAAATGATACTTAACAAAACGAAATGTCCAATTGTTATATTTGGTATGCCATACTCAAAAGTTGTACTGCAAGCAAACTCGCAACTTCACGGGCGATTTTCCATTCAGGTTGAACTGCGCCCCTTTAGCTACCAGGGAGGTAGAGGTGTATTTAAAACTTTTTTGGAATACCTTGATAAAGCCCTACCTTTTGAAAAACAGGCTGGCTTAGCCAACGAAAGTTTGCAGAAAAAATTGTATGCATTCTCTCAGGGAAACATGCGTTCGTTGAGAAACCTTATTTATCAAGCATCTATCGAAGCAATTGATAATCAGCATGAGACGATAACCGAAGAAGATTTCGTTTTTGCATCGAAGTTGACATCGGGCGATAAACCCAACTCATGGAAAAATCCTTTTGAGGAGGGTGTTGAGGTAACAGAAGATATGTTACGACCGCCACCAAAAGATATTGGTTGGGAgGACTATTTGAGACATTCAACCCCGAGAGTGAGTAAACCAGGTAGAAATAAAAACTTTTTCGAATAAGTCGACcttccgtcacaggtatttattcggcgcaaagtgcgtcgggtgatgctgccaacttactgatttagtgtatgatggtgtttttgaggtgctccagtggcttctgtttctatcagctgtccctcctgttcagctactgacggggtggtgcgtaacggcaaaagcaccgccggacatcagcgctagcggagtgtatactggcttactatgttggcactgatgagggtgtcagtgaagtgcttcatgtggcaggagaaaaaaggctgcaccggtgcgtcagcagaatatgtgatacaggatatattccgcttcctcgctcactgactcgctacgctcggtcgttcgactgcggcgagcggaaatggcttacgaacggggcggagatttcctggaagatgccaggaagatacttaacagggaagtgagagggccgcggcaaagccgtttttccataggctccgcccccctgacaagcatcacgaaatctgacgctcaaatcagtggtggcgaaacccgacaggactataaagataccaggcgtttccccctggcggctccctcgtgcgctctcctgttcctgcctttcggtttaccggtgtcattccgctgttatggccgcgtttgtctcattccacgcctgacactcagttccgggtaggcagttcgctccaagctggactgtatgcacgaaccccccgttcagtccgaccgctgcgccttatccggtaactatcgtcttgagtccaacccggaaagacatgcaaaagcaccactggcagcagccactggtaattgatttagaggagttagtcttgaagtcatgcgccggttaaggctaaactgaaaggacaagttttggtgactgcgctcctccaagccagttacctcggttcaaagagttggtagctcagagaaccttcgaaaaaccgccctgcaaggcggttttttcgttttcagagcaagagattacgcgcagaccaaaacgatctcaagaagatcatcttattaatcagataaaatatttctagactcgagagctctcgagtctagaatcgatacgattttgaagtggcaacagataaaaaaaagcagtttaaaattgttgctgaacttttaaaacaagcaaatacaatcattgtcgcaacagatagcgacagagaaggcgaaaacattgcctggtcgatcattcataaagcaaatgccttttctaaagataaaacgtataaaagactatggatcaatagtttagaaaaagatgtgatccgtagcggttttcaaaatttgcaaccaggaatgaattactatcccttttatcaagaagcgcacaaaaagaaaaacgaaatgatacaccaatcagtgcATGcgtgactggcaagagatatttttaaaacaatgaataggtttacacttactttagttttatggaaatgaaagatcatatcatatataatctagaataaaattaactaaaataattattatctagataaaaaatttagaagccaatgaaatctataaataaactaaattaagtttatttaattaacaactatggatataaaataggtactaatcaaaatagtgaggaggatatatttgaatacatacgaacaaattaataaagtgaaaaaaatacttcggaaacatttaaaaaataaccttattggtacttacatgtttggatcaggagttgagagtggactaaaaccaaatagtgatcttgactttttagtcgtcgtatctgaaccattgacagatcaaagtaaagaaatacttatacaaaaaattagacctatttcaaaaaaaataggagataaaagcaacttacgatatattgaattaacaattattattcagcaagaaatggtaccgtggaatcatcctcccaaacaagaatttatttatggagaatggttacaagagctttatgaacaaggatacattcctcagaaggaattaaattcagatttaaccataatgctttaccaagcaaaacgaaaaaataaaagaatatacggaaattatgacttagaggaattactacctgatattccattttctgatgtgagaagagccattatggattcgtcagaggaattaatagataattatcaggatgatgaaaccaactctatattaactttatgccgtatgattttaactatggacacgggtaaaatcataccaaaagatattgcgggaaatgcagtggctgaatcttctccattagaacatagggagagaattttgttagcagttcgtagttatcttggagagaatattgaatggactaatgaaaatgtaaatttaactataaactatttaaataacagattaaaaaaattataaaaaaattgaaaaaatggtggaaacacttttttcaatttttttgttttattatttaatatttgggaaatattcattctaattggCAATTgcttccaaggagctaaagaggtccctagcgcttagaatcgctttaggaaacacgatccagtccaataatcgtcgataaaaacttttgaaaaaggttggtgaaattacctacttttggaataatcacaaatcacaagtgattaatcacaaatcacaagtgattaatcacttgtttattaagatattaaaagctataatttaaataaagcgtgaattttattacacaaaaagaggggggagaaacttggaactagcatttagagaaagcttaaaaaagatgagaggtaccaaatcaaaagaaaaattctcccaagaattagaaatgagtagatcaaattattcacgaatagaatcaggaaaatcagatccaaccataaaaacactagaacaaattgcaaagttaactaactcaacgctagtagtggatttaatcccaaatgagccaacagaaccagaaccagaaacagaatcagaacaagtaacattggatttagaaatggaagaagaaaaaagcaatgacttcgtgtgaataatgcacgaaatcgttgcttattttttttaaaagcggtatactagatataacgaaacaacgaactgaatagaaacgaaaaaagagccatgacacatttataaaatgtttgacgacattttataaatgcatagcccgataagattgccaaaccaacgcttatcagttagtcagatgaactcttccctcgtaagaagttatttaattaactttgtttgaagacggtatataaccgtactatcattatatagggaaatcagagagttttcaagtatctaagctactgaatttaagaattgttaagcaatcaatcggaaatcgtttgattgctttttttgtattcatttatagaaggtggagtttgtatgaatcatgatgaatgtaaaacttatataaaaaatagtttattggagataagaaaattagcaaatatctatacactagaaacgtttaagaaagagttagaaaagagaaatatctacttagaaacaaaatcagataagtatttttcttcggagggggaagattatatatataagttaatagaaaataacaaaataatttattcgattagtggaaaaaaattgactta

>pLcP8INT_crRNA1
gcgaatcaggaaattttctttaagattaaaccaggaagaaatggtggcattcaacttgctagtgttaaatcattgttgctatcgatcattaaagtaaaaaaagaagaaaaagaaagctatataaaggcgctgacaaattcttttgacttagagcatacattcattcaagagactttaaacaagctagcagaacgccctaaaacggacacacaactcgatttgtttagctatgatacaggctgaaaataaaacccgcactatgccattacatttatatctatgatacgtgtttgttttttctttgctgtttagcgaatgattagcagaaatatacagagtaagattttaattaattattagggggagaaggagagagtagcccgaaaacttttagttggcttggactgaacgaagtgagggaaaggctactaaaacgtcgaggggcagtgagagcgaagcgaacacttgattttttaattttctatcttttataggtcattagagtatacttatttgtcctataaactatttagcagcataatagatttattgaataggtcatttaagttgagcatattagaggaggaaaatcttggagaaatatttgaagaacccgattacatggattggattagttcttgtggttacgtggtttttaactaaaagtagtgaatttttgatttttggtgtgtgtgtcttgttgttagtatttgctagtcaaagtgattaaatagaattcattcgccattcaggctgcgcaactgttgggaagggcgatcggtgcgggcctcttcgctattacgccagctggcgaaagggggatgtgctgcaaggcgattaagttgggtaacgccagggttttcccagtcacgacgttgtaaaacgGCGCGCGATAAAATTTCTAATGATTTTTTTAGGACAATTATTTCTCATAAAAAGCAGATTTTAGAAAGAAAATTGTATTTTTTTAACAGCTTTGACTGCCCTTTTTGGAAGAGTTTATGTATAATAGAATTAGTTAGTTTTGCTATTGATATAGCAGCAGAAATGGcaattcccctgtagaaataattttgtttaactttaataaggagatataccatggGTGAACTGCCGAGTAGGTAGCTGATAACAGTAGTTTCAAATTGGAATAGGTTGCCAATGCGTGAACTGCCGAGTAGGTAGCTGATAACGGATCCAATTACATATTTTATGTTTGGAGGAAGAAAGATTatgtttttgcaaagacctaaaccttacagcgatgaaagtttagaaagtttctttatccgagtggctaacaaaaatggctacggtgatgtccatcgcttcctagaagccactaaacgattccttcaagacattgaccataatggctatcaaacctttccgactgatataactcggataaacccatactcagctaaaaacagttccagcgcacgaactgcgtcattcctgaaacttgcacaattgacatttaatgaaccgccagagctacttgggttggcaattaacagaacaaacatgaaatactcgccgtcaactagcgcggttgttagaggtgcagaagtctttcctcgcagtttactacggacgcactccatcccctgctgtcctttgtgtctgcgagaaaatggctacgcctcctacctttggcactttcaggggtacgaatactgccacagccataacgtacctttaattaccacttgtagctgtggtaaggagtttgactaccgagtatctgggttaaagggcatttgctgcaaatgcaaggagcctatcaccttaaccagcagggagaacggtcatgaggcagcgtgtactgtttcaaactggcttgctggccatgaatctaaacctctgccaaatcttcctaaaagctaccgatggggtttagttcattggtggatgggtattaaagatagcgagttcgatcacttttcgttcgttcaatttttctcaaactggccaaggtcattccactcgataatcgaagatgaagtagagttcaaccttgagcatgctgttgtcagcacgtctgaattacgactaaaagatcttcttggtcgattgtttttcggttcaattcggttacctgagcggaatcttcaacacaatatcatccttggtgagcttctctgctatttagaaaatcgtttatggcaagacaagggattaatcgccaacctcaaaatgaacgcgttagaggcgactgtaatgttaaattgtagcctcgatcagattgcatcaatggttgaacaacgcatcttgaagccaaatcgaaaaagcaagcccaacagccctcttgatgttaccgattatctatttcatttcggcgatattttctgtctttggttagctgagttccaaagcgatgagtttaaccgttcgttttatgtgtcgaggtggtaaCCTAGTGGAGGAAGAAAGATTatgcaaactctgaaagaactaatcgcatccaatcctgacgacttaacaactgaacttaagagagcatttcgtccactcacaccgcatattgcaattgatggtaatgaacttgacgcactgacgatattagtcaatttaaccgataagactgatgatcagaaagacctgctcgatcgagccaaatgcaagcaaaaacttcgagatgaaaaatggtgggctagctgcataaattgcgttaattacagacaaagccataacccaaaattcccggatatacgttctgaaggcgtgattcgaacccaagccctgggtgaattaccgagtttcctactctcgtcctcaaaaatcccaccataccattggtcatatagccatgattcaaaatacgtcaacaaaagcgcattcctcaccaatgagttttgttgggatggtgagatctcatgtttgggtgagcttcttaaagatgcagatcacccactttggaatactttgaaaaagttaggttgttctcaaaaaacttgcaaagcaatggcaaaacaactagctgatattactctcacgactatcaatgtcacactcgcaccaaattacctgactcaaatatctctccccgatagtgatacatcctacatttcactctctcctgttgcatcgctatcgatgcaaagccactttcatcagaggctccaagatgaaaatcggcatagcgcgataacgcggtttagccgaactaccaacatgggggtcactgcgatgacatgtggcggcgcatttagaatgttaaagtctggcgctaagttttccagcccccctcatcaccgattaaacagtaaacgaagttggttgacgtcagagcatgttcagtcattaaaacagtaccagcgcctcaacaaaagcctcatacctgaaaactctcggattgcactccgtagaaaatacaaaatcgagcttcaaaatatggtcagatcttggtttgcaatgcaagaccatacccttgattcgaacatacttatccaacatttgaatcatgacctatcttacttaggagccacaaaacgttttgcatacgatccagcgatgaccaagctctttactgagcttttgaaacgagagttatcaaattcaatcaataatggtgagcaacacactaatggatcgtttttagtcctaccgaatatcagggtttgtggcgcaacagctttaagctccccggtaacggtggggattccatcacttacagctttctttggcttcgttcacgcatttgaacggaatataaatcgcaccacctcatcgtttcgtgttgaatcctttgcgatatgcgtccatcaactacatgtcgagaagcgaggtttgacagcagagtttgtggaaaaaggcgacgggactatatccgctcccgcgacccgggatgactggcagtgtgatgtcgtatttagccttattttgaacaccaactttgctcaacatattgaccaagatacgttagttacatcactaccaaagcgattggctcggggttcagcaaaaattgcgattgatgactttaaacatatcaactcattctcgacattagaaacagcgatcgaatctctgccaatagaagctggtaggtggttatcactttacgcacagtcaaacaataatctaagtgatctattagcagccatgacagaggaccatcagctcatggcaagctgcgtcggttaccacttgttagaagagcccaaagataaaccaaactccctcagaggttacaaacacgctatcgccgagtgcatcattggactcattaactcaatcacctttagctcagagactgatcccaacacaatcttttggtcgctaaagaactatcaaaactacctagtggtacagccaaggagtatcaacgatgaaactaccgacaaatctagcctatgaCTGCAGTGGAGGAAGAAAGATTatgaaactaccgacaaatctagcctatgaGCGCTCTATCGACCCATCAGATGTCTGTTTTTTTGTCGTCTGGCCCGATGATAGAAAAACACCTTTAACCTACAATTCTCGTACTCTGCTCGGGCAAATGGAAGCGGCATCATTAGCCTATGATGTCTCAGGTCAACCAATAAAAAGTGCCACCGCTGAGGCGTTAGCTCAAGGGAACCCTCATCAAGTTGATTTCTGCCACGTTCCATACGGTGCGAGTCATATTGAATGCAGTTTCTCCGTCTCGTTTTCTTCTGAACTACGTCAACCATATAAGTGTAACTCAAGCAAAGTTAAACAAACGCTAGTGCAATTAGTCGAGCTCTACGAAACGAAAATCGGCTGGACTGAGCTAGCAACCCGATATTTGATGAACATTTGCAACGGTAAATGGCTGTGGAAAAATACCCGTAAAGCCTATTGCTGGAACATTGTACTTACACCTTGGCCTTGGAACGGGGAAAAGGTTGGATTTGAAGATATTCGTACTAACTACACCTCACGGCAAGACTTTAAAAATAATAAAAATTGGTCTGCTATAGTTGAAATGATCAAAACCGCATTTTCTAGTACTGATGGGCTGGCGATATTTGAAGTCAGGGCCACCTTGCACTTGCCAACGAATGCTATGGTGCGGCCAAGCCAAGTTTTCACAGAAAAAGAAAGTGGCAGTAAAAGTAAATCTAAAACTCAAAACAGTCGAGTTTTTCAGAGTACAACTATTGATGGTGAACGATCGCCAATACTAGGGGCCTTTAAAACGGGAGCAGCTATTGCAACCATTGACGACTGGTATCCTGAAGCCACTGAGCCACTAAGGGTCGGACGGTTTGGGGTTCATCGCGAAGATGTCACTTGCTACCGTCATCCGTCTACCGGAAAAGATTTTTTCTCGATATTACAACAAGCAGAGCACTATATTGAAGTGTTGAGCGCCAACAAAACTCCCGCTCAAGAAACTATCAACGACATGCACTTTTTAATGGCTAACCTGATTAAGGGTGGGATGTTCCAGCATAAAGGAGACTGATTCTAGTGGAGGAAGAAAGATTATGCTGACTGTGaaatggtattataagacaatcacctttctgccagagttgtgcaacaacgagtcactggctgcaaagtgtctccgcgttctgcatggatttaactatcagtatgagacacgaaatatcggcgtttcatttccgctttggtgtgatgcaacggttggaaaaaagatttcatttgtcagcaagaacaagatagaactcgacttactacttaaacaacactatttcgtccaaatggaacaacttcaatactttcatatatccaacactgttctcgtcccagaagattgtacatacgtttcctttagacgctgtcaatctatagataagctcacagcagcagggctggcaaggaaaatcagacgcctggagaaacgtgctctatctagaggcgagcaatttgacccatcatcttttgctcaaaaagagcatactgcaatagcgcactaccactcacttggggagtccagcaaacagacgaaccgcaactttcgactcaatatcaggatgctctcggagcaaccccgtgaggggaactcgatttttagtagctatggcttatcaaattcagaaaactcgtttcagcctgtacccttaatctgaCCTAGTGGAGGAAGAAAGATTATGGcgACAAGtTTACCTACGCCCTCAGCAATTACGACTTCGGCGTTAGAGTATGCATTCCATACTCCCGCTCGCAATCTAACGAAATCTCGCGGAAAAAAcATTCATCGTTATGTCAGTGTAAAGATGAGTAAGAGGATTACGGTAGAATCTACTCTAGAGTGTGATGCCTGCTATCACTTTGATTTTGAGCCAAGTATTGTTCGCTTTTGCGCTCAACCGATTCGATTTTTATATTATCTCAATGGTCAGTCTCACTCCTATGTTCCTGACTTTCTAGTTCAATTTGATACCAACGAGTTTGTTCTATATGAAGTAAAGTCAGCTTATGCTAAGAACAAACCTGATTTTGATGTTGAATGGGAGGCGAAAGTAAAAGCAGCAACTGAACTAGGGCTAGAATTGGAGCTTGTTGAAGAGAGTGATATTAGGGATACGGTTGTATTAAATAATCTTAAGCGCATGCATCGTTATGCTTCGAAAGATGAGCTGAATAACGTACATAACTCTCTCTTAAAAATAATAAAGTACAATGGCGCCCAATCTGCAAGATGCTTGGGAGAACAGTTGGGTTTAAAAGGCCGAACTGTTTTACCAATTTTGTGCGATTTGCTGTCAAGGTGTTTACTCGATACACGTTTGGATAAGCCTCTATCTCTTGAATCTCGATTTGAGTTGGCCAGTTATGGCTAAGCTTGGAGGAAGAAAGATTATGGCTAAGAAAGGGTTCTCAAGTTTCCATAGAAAAGCAGTCTCTTCCCAAGATACGCTTGAATCGATAGAGCTTGTCTCTAGCGCTAATTGTCTAGAAAGTGTTACGTATCAAGATATATCAGCATTTCCCGAAACAATTGCGGTAGAGATTAATTTCCGATTAAGCATTCTTCGCTTTTTAGCGCGAAAGTGCGAAACCATTGTGGCCAAATCAATTGAACCACATCGTGTAGAGCTACAGCAAAACTATAGTAGAAAAATACCCAGTGCAATAACGATATATCGATGGTGGCTTGCTTTTCGAAAATCAGACTACAACCCCATTAGCTTAGCACCTAATATCAAGGATAGAGGTAATAGAGAGACAAAAGTGTCAACAGTTGTTGATTCTATTATGGAACAGGCAGTTGAAAGAGTTATATCTGGACGAAAAGTCAATGTTAGCTCTGCATATAAACGTGTTCGACGAAAAGTTCGTCAATACAATCTAACTCATGGAACGAAATACACGTATCCTAAGTACGAATCTGTAAGAAAGCGAGTAAAAAAGAAAACCCCATTTGAGTTATTAGCCGCAGGGAAAGGGGAGAGAGTAGCTAAGAGAGAGTTTCGCCGAATGGGAAAAAAGATCCTCACGTCTAGCGTGCTAGAGAGGGTTGAAATAGATCACACTGTCGTTGACCTTTTTGCAGTACACGAAGAGTATCGAATCCCATTGGGCCGACCTTGGCTTACTCAATTGGTTGATTGTTACAGTAAAGCTGTAATCGGTTTTTATTTAGGTTTCGAGCCTCCTAGCTATGTGTCGGTTTCCCTTGCACTTAAGAATGCAATACAACGCAAAGATGACTTAATCTCCTCGTATGAATCGATCGAGAATGAATGGCTATGTTATGGCATCCCAGACCTACTCGTAACTGATAATGGTAAAGAGTTTTTGTCGAAAGCATTTGATCAAGCATGTGAATCACTATTGATCAATGTGCATCAAAATAAAGTTGAGACGCCCGACAACAAACCTCATGTTGAACGTAACTACGGGACTATTAATACTTCTCTGTTAGACGATTTACCTGGGAAATCCTTCAGCCAGTACCTTCAAAGAGAAGGGTACGACTCTGTGGGAGAAGCTACCCTTACACTCAATGAGATTAGAGAAATTTACTTAATTTGGTTGGTGGATATTTATCATAAAAAACCCAATCAGAGAGGCACTAATTGTCCTAATGTTGCGTGGAAAAAGGGTTGTCAAGAATGGGAACCAGAGGAGTTCTCTGGTTCTAAAGACGAATTAGACTTTAAATTTGCTATTGTTGATTACAAACAACTTACTAAAGTAGGGATAACTGTCTACAAAGAACTGAGTTATAGCAATGACCGTTTAGCTGAATATAGAGGGAAGAAAGGAAACCATAAAGTTCAGTTCAAGTATAACCCTGAGTGTATGGCAGTTATTTGGGTGTTGGATGAGGATATGAATGAGTACTTTACAGTTAATGCGATTGACTACGAATATGCAAGTAGAGTATCACTTTGGCAACATAAATATAACATGAAATATCAAGCAGAACTAAATTCAGCAGAATATGATGAGGACAAGGAAATTGATGCAGAAATAAAAATTGAAGAAATCGCAGATCGTTCAATTGTTAAGACTAACAAAATCAGAGCTCGGAGGCGTGGCGCTAGGCATCAAGAGAATAGCGCAAGGGCTAAGTCAATCAGTAATGCGAACCCGGCCTCGATACAAAAACATGAAGATGAAATCGTTAGTGCAGATAATGACGATTGGGATATTGATTATGTCTGACCTAGTTGGAGGAAGAAAGATTATGAGTGAAACGCGTGAGGCTCGTATATCAAGAGCTAAAAGGGCATTTGTATCCACACCGAGCGTTAGGAAAATCTTGAGTTACATGGATAGATGTAGAGAtCTATCAGACCTAGAGTCTGAGCCTACATGCATGATGGTCTATGGTGCTTCGGGTGTAGGTAAAACGACCGTCATCAAGAAATACTTAAATCAAAACAGAAGAGAGTCCGAAGCCGGGGGCGATATAATACCGGTTTTGCATATTGAGTTGCCAGACAATGCGAAGCCAGTAGATGCAGCAAGGGAATTGCTGGTTGAAATGGGTGACCCGCTAGCACTTTATGAAACTGACTTAGCTAGATTGACGAAAAGACTGACTGAATTAATCCCTGCGGTCGGCGTGAAGCTGATTATTATCGATGAGTTCCAACATTTGGTGGAAGAAAGGTCAAATCGGGTTCTTACCCAAGTAGGTAATTGGCTAAAAATGATACTTAACAAAACGAAATGTCCAATTGTTATATTTGGTATGCCATACTCAAAAGTTGTACTGCAAGCAAACTCGCAACTTCACGGGCGATTTTCCATTCAGGTTGAACTGCGCCCCTTTAGCTACCAGGGAGGTAGAGGTGTATTTAAAACTTTTTTGGAATACCTTGATAAAGCCCTACCTTTTGAAAAACAGGCTGGCTTAGCCAACGAAAGTTTGCAGAAAAAATTGTATGCATTCTCTCAGGGAAACATGCGTTCGTTGAGAAACCTTATTTATCAAGCATCTATCGAAGCAATTGATAATCAGCATGAGACGATAACCGAAGAAGATTTCGTTTTTGCATCGAAGTTGACATCGGGCGATAAACCCAACTCATGGAAAAATCCTTTTGAGGAGGGTGTTGAGGTAACAGAAGATATGTTACGACCGCCACCAAAAGATATTGGTTGGGAgGACTATTTGAGACATTCAACCCCGAGAGTGAGTAAACCAGGTAGAAATAAAAACTTTTTCGAATAAGTCGACcttccgtcacaggtatttattcggcgcaaagtgcgtcgggtgatgctgccaacttactgatttagtgtatgatggtgtttttgaggtgctccagtggcttctgtttctatcagctgtccctcctgttcagctactgacggggtggtgcgtaacggcaaaagcaccgccggacatcagcgctagcggagtgtatactggcttactatgttggcactgatgagggtgtcagtgaagtgcttcatgtggcaggagaaaaaaggctgcaccggtgcgtcagcagaatatgtgatacaggatatattccgcttcctcgctcactgactcgctacgctcggtcgttcgactgcggcgagcggaaatggcttacgaacggggcggagatttcctggaagatgccaggaagatacttaacagggaagtgagagggccgcggcaaagccgtttttccataggctccgcccccctgacaagcatcacgaaatctgacgctcaaatcagtggtggcgaaacccgacaggactataaagataccaggcgtttccccctggcggctccctcgtgcgctctcctgttcctgcctttcggtttaccggtgtcattccgctgttatggccgcgtttgtctcattccacgcctgacactcagttccgggtaggcagttcgctccaagctggactgtatgcacgaaccccccgttcagtccgaccgctgcgccttatccggtaactatcgtcttgagtccaacccggaaagacatgcaaaagcaccactggcagcagccactggtaattgatttagaggagttagtcttgaagtcatgcgccggttaaggctaaactgaaaggacaagttttggtgactgcgctcctccaagccagttacctcggttcaaagagttggtagctcagagaaccttcgaaaaaccgccctgcaaggcggttttttcgttttcagagcaagagattacgcgcagaccaaaacgatctcaagaagatcatcttattaatcagataaaatatttctagactcgagagctctcgagtctagaatcgatacgattttgaagtggcaacagataaaaaaaagcagtttaaaattgttgctgaacttttaaaacaagcaaatacaatcattgtcgcaacagatagcgacagagaaggcgaaaacattgcctggtcgatcattcataaagcaaatgccttttctaaagataaaacgtataaaagactatggatcaatagtttagaaaaagatgtgatccgtagcggttttcaaaatttgcaaccaggaatgaattactatcccttttatcaagaagcgcacaaaaagaaaaacgaaatgatacaccaatcagtgcATGcgtgactggcaagagatatttttaaaacaatgaataggtttacacttactttagttttatggaaatgaaagatcatatcatatataatctagaataaaattaactaaaataattattatctagataaaaaatttagaagccaatgaaatctataaataaactaaattaagtttatttaattaacaactatggatataaaataggtactaatcaaaatagtgaggaggatatatttgaatacatacgaacaaattaataaagtgaaaaaaatacttcggaaacatttaaaaaataaccttattggtacttacatgtttggatcaggagttgagagtggactaaaaccaaatagtgatcttgactttttagtcgtcgtatctgaaccattgacagatcaaagtaaagaaatacttatacaaaaaattagacctatttcaaaaaaaataggagataaaagcaacttacgatatattgaattaacaattattattcagcaagaaatggtaccgtggaatcatcctcccaaacaagaatttatttatggagaatggttacaagagctttatgaacaaggatacattcctcagaaggaattaaattcagatttaaccataatgctttaccaagcaaaacgaaaaaataaaagaatatacggaaattatgacttagaggaattactacctgatattccattttctgatgtgagaagagccattatggattcgtcagaggaattaatagataattatcaggatgatgaaaccaactctatattaactttatgccgtatgattttaactatggacacgggtaaaatcataccaaaagatattgcgggaaatgcagtggctgaatcttctccattagaacatagggagagaattttgttagcagttcgtagttatcttggagagaatattgaatggactaatgaaaatgtaaatttaactataaactatttaaataacagattaaaaaaattataaaaaaattgaaaaaatggtggaaacacttttttcaatttttttgttttattatttaatatttgggaaatattcattctaattggCAATTgcttccaaggagctaaagaggtccctagcgcttagaatcgctttaggaaacacgatccagtccaataatcgtcgataaaaacttttgaaaaaggttggtgaaattacctacttttggaataatcacaaatcacaagtgattaatcacaaatcacaagtgattaatcacttgtttattaagatattaaaagctataatttaaataaagcgtgaattttattacacaaaaagaggggggagaaacttggaactagcatttagagaaagcttaaaaaagatgagaggtaccaaatcaaaagaaaaattctcccaagaattagaaatgagtagatcaaattattcacgaatagaatcaggaaaatcagatccaaccataaaaacactagaacaaattgcaaagttaactaactcaacgctagtagtggatttaatcccaaatgagccaacagaaccagaaccagaaacagaatcagaacaagtaacattggatttagaaatggaagaagaaaaaagcaatgacttcgtgtgaataatgcacgaaatcgttgcttattttttttaaaagcggtatactagatataacgaaacaacgaactgaatagaaacgaaaaaagagccatgacacatttataaaatgtttgacgacattttataaatgcatagcccgataagattgccaaaccaacgcttatcagttagtcagatgaactcttccctcgtaagaagttatttaattaactttgtttgaagacggtatataaccgtactatcattatatagggaaatcagagagttttcaagtatctaagctactgaatttaagaattgttaagcaatcaatcggaaatcgtttgattgctttttttgtattcatttatagaaggtggagtttgtatgaatcatgatgaatgtaaaacttatataaaaaatagtttattggagataagaaaattagcaaatatctatacactagaaacgtttaagaaagagttagaaaagagaaatatctacttagaaacaaaatcagataagtatttttcttcggagggggaagattatatatataagttaatagaaaataacaaaataatttattcgattagtggaaaaaaattgacttataaaggaaaaaaatctttttcaaaacatgcaatattgaaacagttgaatgaaaaagcaaaccaagttaattaaacaacctattttataggatttataggaaaggagaacagctgaatgaatatcccttttgttgtagaaactgtgcttcatgacggcttgttaaagtacaaatttaaaaatagtaaaattcgctcaatcactaccaagccaggtaaaagcaaaggggctatttttgcgtatcgctcaaaatcaagcatgattggcggtcgtggtgttgttctgacttccgaggaagcgattcaagaaaatcaagatacatttacacattggacacccaacgtttatcgttatggaacgtatgcagacgaaaaccgttcatacacgaaaggacattctgaaaacaatttaagacaaatcaataccttctttattgattttgatattcacacggcaaaagaaactatttcagcaagcgatattttaacaaccgctattgatttaggttttatgcctactatgattatcaaatctgataaaggttatcaagcatattttgttttagaaacgccagtctatgtgacttcaaaatcagaatttaaatctgtcaaagcagccaaaataatttcgcaaaatatccgagaatattttggaaagtctttgccagttgatctaacgtgtaatcattttggtattgctcgcataccaagaacggacaatgtagaattttttgatcctaattaccgttattctttcaaagaatggcaagattggtctttcaaacaaacagataataagggctttactcgttcaagtctaacggttttaagcggtacagaaggcaaaaaacaagtagatgaaccctggtttaatctcttattgcacgaaacgaaattttcaggagaaaagggtttaatagggcgtaataacgtcatgtttaccctctctttagcctactttagttcaggctattcaatcgaaacgtgcgaatataatatgtttgagtttaataatcgattagatcaacccttagaagaaaaagaagtaatcaaaattgttagaagtgcctattcagaaaactatcaaggggctaatagggaatacattaccattctttgcaaagcttgggtatcaagtgatttaaccagtaaagatttatttgtccgtcaagggtggtttaaattcaagaaaaaaagaagcgaacgtcaacgtgttcatttgtcagaatggaaagaagatttaatggcttatattagcgaaaaaagcgatgtatacaagccttatttagtgacgaccaaaaaagagattagagaagtgctaggcattcctgaacggacattagataaattgctgaaggtactgaag

>pLcP7INT_crRNA2
taacggttttaagcggtacagaaggcaaaaaacaagtagatgaaccctggtttaatctcttattgcacgaaacgaaattttcaggagaaaagggtttaatagggcgtaataacgtcatgtttaccctctctttagcctactttagttcaggctattcaatcgaaacgtgcgaatataatatgtttgagtttaataatcgattagatcaacccttagaagaaaaagaagtaatcaaaattgttagaagtgcctattcagaaaactatcaaggggctaatagggaatacattaccattctttgcaaagcttgggtatcaagtgatttaaccagtaaagatttatttgtccgtcaagggtggtttaaattcaagaaaaaaagaagcgaacgtcaacgtgttcatttgtcagaatggaaagaagatttaatggcttatattagcgaaaaaagcgatgtatacaagccttatttagtgacgaccaaaaaagagattagagaagtgctaggcattcctgaacggacattagataaattgctgaaggtactgaaggcgaatcaggaaattttctttaagattaaaccaggaagaaatggtggcattcaacttgctagtgttaaatcattgttgctatcgatcattaaagtaaaaaaagaagaaaaagaaagctatataaaggcgctgacaaattcttttgacttagagcatacattcattcaagagactttaaacaagctagcagaacgccctaaaacggacacacaactcgatttgtttagctatgatacaggctgaaaataaaacccgcactatgccattacatttatatctatgatacgtgtttgttttttctttgctgtttagcgaatgattagcagaaatatacagagtaagattttaattaattattagggggagaaggagagagtagcccgaaaacttttagttggcttggactgaacgaagtgagggaaaggctactaaaacgtcgaggggcagtgagagcgaagcgaacacttgattttttaattttctatcttttataggtcattagagtatacttatttgtcctataaactatttagcagcataatagatttattgaataggtcatttaagttgagcatattagaggaggaaaatcttggagaaatatttgaagaacccgattacatggattggattagttcttgtggttacgtggtttttaactaaaagtagtgaatttttgatttttggtgtgtgtgtcttgttgttagtatttgctagtcaaagtgattaaatagaattcattcgccattcaggctgcgcaactgttgggaagggcgatcggtgcgggcctcttcgctattacgccagctggcgaaagggggatgtgctgcaaggcgattaagttgggtaacgccagggttttcccagtcacgacgttgtaaaacgGCGCGCAGTGATTATTATAAAAGACAATTCTGATAAAGAGTTGTTTTTTTTAATTTCTTAAGCAAATCTTATTCTTGATAAGCAAACTATTTTTGTGCTATAATAAAAATATCTTCAGGGCACCGTGTAATTCGGGACCGGCGGTAAATAGGGCTTTGACCTTATGACTCCGCGATTCGCTACGGCGATTGAAGCAGTGAGAATCTGCTAGCGACAGTAAAGTCTGGATGGAAGAAGATGAACAATTTTTGTAGTGTAATCAACTTCGGTGGATTACTGTTTTTAGCCAAACCAAAAATGTCTATCAACTTCCTCGAAATTTcaattcccctgtagaaataattttgtttaactttaataaggagatataccatggGTGAACTGCCGAGTAGGTAGCTGATAACTATGGACTTGTTAGAAAAGCAATCACTGAATGGTGAACTGCCGAGTAGGTAGCTGATAACGGATCCAATTACATATTTTATGTTTGGAGGAAGAAAGATTatgtttttgcaaagacctaaaccttacagcgatgaaagtttagaaagtttctttatccgagtggctaacaaaaatggctacggtgatgtccatcgcttcctagaagccactaaacgattccttcaagacattgaccataatggctatcaaacctttccgactgatataactcggataaacccatactcagctaaaaacagttccagcgcacgaactgcgtcattcctgaaacttgcacaattgacatttaatgaaccgccagagctacttgggttggcaattaacagaacaaacatgaaatactcgccgtcaactagcgcggttgttagaggtgcagaagtctttcctcgcagtttactacggacgcactccatcccctgctgtcctttgtgtctgcgagaaaatggctacgcctcctacctttggcactttcaggggtacgaatactgccacagccataacgtacctttaattaccacttgtagctgtggtaaggagtttgactaccgagtatctgggttaaagggcatttgctgcaaatgcaaggagcctatcaccttaaccagcagggagaacggtcatgaggcagcgtgtactgtttcaaactggcttgctggccatgaatctaaacctctgccaaatcttcctaaaagctaccgatggggtttagttcattggtggatgggtattaaagatagcgagttcgatcacttttcgttcgttcaatttttctcaaactggccaaggtcattccactcgataatcgaagatgaagtagagttcaaccttgagcatgctgttgtcagcacgtctgaattacgactaaaagatcttcttggtcgattgtttttcggttcaattcggttacctgagcggaatcttcaacacaatatcatccttggtgagcttctctgctatttagaaaatcgtttatggcaagacaagggattaatcgccaacctcaaaatgaacgcgttagaggcgactgtaatgttaaattgtagcctcgatcagattgcatcaatggttgaacaacgcatcttgaagccaaatcgaaaaagcaagcccaacagccctcttgatgttaccgattatctatttcatttcggcgatattttctgtctttggttagctgagttccaaagcgatgagtttaaccgttcgttttatgtgtcgaggtggtaaCCTAGTGGAGGAAGAAAGATTatgcaaactctgaaagaactaatcgcatccaatcctgacgacttaacaactgaacttaagagagcatttcgtccactcacaccgcatattgcaattgatggtaatgaacttgacgcactgacgatattagtcaatttaaccgataagactgatgatcagaaagacctgctcgatcgagccaaatgcaagcaaaaacttcgagatgaaaaatggtgggctagctgcataaattgcgttaattacagacaaagccataacccaaaattcccggatatacgttctgaaggcgtgattcgaacccaagccctgggtgaattaccgagtttcctactctcgtcctcaaaaatcccaccataccattggtcatatagccatgattcaaaatacgtcaacaaaagcgcattcctcaccaatgagttttgttgggatggtgagatctcatgtttgggtgagcttcttaaagatgcagatcacccactttggaatactttgaaaaagttaggttgttctcaaaaaacttgcaaagcaatggcaaaacaactagctgatattactctcacgactatcaatgtcacactcgcaccaaattacctgactcaaatatctctccccgatagtgatacatcctacatttcactctctcctgttgcatcgctatcgatgcaaagccactttcatcagaggctccaagatgaaaatcggcatagcgcgataacgcggtttagccgaactaccaacatgggggtcactgcgatgacatgtggcggcgcatttagaatgttaaagtctggcgctaagttttccagcccccctcatcaccgattaaacagtaaacgaagttggttgacgtcagagcatgttcagtcattaaaacagtaccagcgcctcaacaaaagcctcatacctgaaaactctcggattgcactccgtagaaaatacaaaatcgagcttcaaaatatggtcagatcttggtttgcaatgcaagaccatacccttgattcgaacatacttatccaacatttgaatcatgacctatcttacttaggagccacaaaacgttttgcatacgatccagcgatgaccaagctctttactgagcttttgaaacgagagttatcaaattcaatcaataatggtgagcaacacactaatggatcgtttttagtcctaccgaatatcagggtttgtggcgcaacagctttaagctccccggtaacggtggggattccatcacttacagctttctttggcttcgttcacgcatttgaacggaatataaatcgcaccacctcatcgtttcgtgttgaatcctttgcgatatgcgtccatcaactacatgtcgagaagcgaggtttgacagcagagtttgtggaaaaaggcgacgggactatatccgctcccgcgacccgggatgactggcagtgtgatgtcgtatttagccttattttgaacaccaactttgctcaacatattgaccaagatacgttagttacatcactaccaaagcgattggctcggggttcagcaaaaattgcgattgatgactttaaacatatcaactcattctcgacattagaaacagcgatcgaatctctgccaatagaagctggtaggtggttatcactttacgcacagtcaaacaataatctaagtgatctattagcagccatgacagaggaccatcagctcatggcaagctgcgtcggttaccacttgttagaagagcccaaagataaaccaaactccctcagaggttacaaacacgctatcgccgagtgcatcattggactcattaactcaatcacctttagctcagagactgatcccaacacaatcttttggtcgctaaagaactatcaaaactacctagtggtacagccaaggagtatcaacgatgaaactaccgacaaatctagcctatgaCTGCAGTGGAGGAAGAAAGATTatgaaactaccgacaaatctagcctatgaGCGCTCTATCGACCCATCAGATGTCTGTTTTTTTGTCGTCTGGCCCGATGATAGAAAAACACCTTTAACCTACAATTCTCGTACTCTGCTCGGGCAAATGGAAGCGGCATCATTAGCCTATGATGTCTCAGGTCAACCAATAAAAAGTGCCACCGCTGAGGCGTTAGCTCAAGGGAACCCTCATCAAGTTGATTTCTGCCACGTTCCATACGGTGCGAGTCATATTGAATGCAGTTTCTCCGTCTCGTTTTCTTCTGAACTACGTCAACCATATAAGTGTAACTCAAGCAAAGTTAAACAAACGCTAGTGCAATTAGTCGAGCTCTACGAAACGAAAATCGGCTGGACTGAGCTAGCAACCCGATATTTGATGAACATTTGCAACGGTAAATGGCTGTGGAAAAATACCCGTAAAGCCTATTGCTGGAACATTGTACTTACACCTTGGCCTTGGAACGGGGAAAAGGTTGGATTTGAAGATATTCGTACTAACTACACCTCACGGCAAGACTTTAAAAATAATAAAAATTGGTCTGCTATAGTTGAAATGATCAAAACCGCATTTTCTAGTACTGATGGGCTGGCGATATTTGAAGTCAGGGCCACCTTGCACTTGCCAACGAATGCTATGGTGCGGCCAAGCCAAGTTTTCACAGAAAAAGAAAGTGGCAGTAAAAGTAAATCTAAAACTCAAAACAGTCGAGTTTTTCAGAGTACAACTATTGATGGTGAACGATCGCCAATACTAGGGGCCTTTAAAACGGGAGCAGCTATTGCAACCATTGACGACTGGTATCCTGAAGCCACTGAGCCACTAAGGGTCGGACGGTTTGGGGTTCATCGCGAAGATGTCACTTGCTACCGTCATCCGTCTACCGGAAAAGATTTTTTCTCGATATTACAACAAGCAGAGCACTATATTGAAGTGTTGAGCGCCAACAAAACTCCCGCTCAAGAAACTATCAACGACATGCACTTTTTAATGGCTAACCTGATTAAGGGTGGGATGTTCCAGCATAAAGGAGACTGATTCTAGTGGAGGAAGAAAGATTATGCTGACTGTGaaatggtattataagacaatcacctttctgccagagttgtgcaacaacgagtcactggctgcaaagtgtctccgcgttctgcatggatttaactatcagtatgagacacgaaatatcggcgtttcatttccgctttggtgtgatgcaacggttggaaaaaagatttcatttgtcagcaagaacaagatagaactcgacttactacttaaacaacactatttcgtccaaatggaacaacttcaatactttcatatatccaacactgttctcgtcccagaagattgtacatacgtttcctttagacgctgtcaatctatagataagctcacagcagcagggctggcaaggaaaatcagacgcctggagaaacgtgctctatctagaggcgagcaatttgacccatcatcttttgctcaaaaagagcatactgcaatagcgcactaccactcacttggggagtccagcaaacagacgaaccgcaactttcgactcaatatcaggatgctctcggagcaaccccgtgaggggaactcgatttttagtagctatggcttatcaaattcagaaaactcgtttcagcctgtacccttaatctgaCCTAGTGGAGGAAGAAAGATTATGGcgACAAGtTTACCTACGCCCTCAGCAATTACGACTTCGGCGTTAGAGTATGCATTCCATACTCCCGCTCGCAATCTAACGAAATCTCGCGGAAAAAAcATTCATCGTTATGTCAGTGTAAAGATGAGTAAGAGGATTACGGTAGAATCTACTCTAGAGTGTGATGCCTGCTATCACTTTGATTTTGAGCCAAGTATTGTTCGCTTTTGCGCTCAACCGATTCGATTTTTATATTATCTCAATGGTCAGTCTCACTCCTATGTTCCTGACTTTCTAGTTCAATTTGATACCAACGAGTTTGTTCTATATGAAGTAAAGTCAGCTTATGCTAAGAACAAACCTGATTTTGATGTTGAATGGGAGGCGAAAGTAAAAGCAGCAACTGAACTAGGGCTAGAATTGGAGCTTGTTGAAGAGAGTGATATTAGGGATACGGTTGTATTAAATAATCTTAAGCGCATGCATCGTTATGCTTCGAAAGATGAGCTGAATAACGTACATAACTCTCTCTTAAAAATAATAAAGTACAATGGCGCCCAATCTGCAAGATGCTTGGGAGAACAGTTGGGTTTAAAAGGCCGAACTGTTTTACCAATTTTGTGCGATTTGCTGTCAAGGTGTTTACTCGATACACGTTTGGATAAGCCTCTATCTCTTGAATCTCGATTTGAGTTGGCCAGTTATGGCTAAGCTTGGAGGAAGAAAGATTATGGCTAAGAAAGGGTTCTCAAGTTTCCATAGAAAAGCAGTCTCTTCCCAAGATACGCTTGAATCGATAGAGCTTGTCTCTAGCGCTAATTGTCTAGAAAGTGTTACGTATCAAGATATATCAGCATTTCCCGAAACAATTGCGGTAGAGATTAATTTCCGATTAAGCATTCTTCGCTTTTTAGCGCGAAAGTGCGAAACCATTGTGGCCAAATCAATTGAACCACATCGTGTAGAGCTACAGCAAAACTATAGTAGAAAAATACCCAGTGCAATAACGATATATCGATGGTGGCTTGCTTTTCGAAAATCAGACTACAACCCCATTAGCTTAGCACCTAATATCAAGGATAGAGGTAATAGAGAGACAAAAGTGTCAACAGTTGTTGATTCTATTATGGAACAGGCAGTTGAAAGAGTTATATCTGGACGAAAAGTCAATGTTAGCTCTGCATATAAACGTGTTCGACGAAAAGTTCGTCAATACAATCTAACTCATGGAACGAAATACACGTATCCTAAGTACGAATCTGTAAGAAAGCGAGTAAAAAAGAAAACCCCATTTGAGTTATTAGCCGCAGGGAAAGGGGAGAGAGTAGCTAAGAGAGAGTTTCGCCGAATGGGAAAAAAGATCCTCACGTCTAGCGTGCTAGAGAGGGTTGAAATAGATCACACTGTCGTTGACCTTTTTGCAGTACACGAAGAGTATCGAATCCCATTGGGCCGACCTTGGCTTACTCAATTGGTTGATTGTTACAGTAAAGCTGTAATCGGTTTTTATTTAGGTTTCGAGCCTCCTAGCTATGTGTCGGTTTCCCTTGCACTTAAGAATGCAATACAACGCAAAGATGACTTAATCTCCTCGTATGAATCGATCGAGAATGAATGGCTATGTTATGGCATCCCAGACCTACTCGTAACTGATAATGGTAAAGAGTTTTTGTCGAAAGCATTTGATCAAGCATGTGAATCACTATTGATCAATGTGCATCAAAATAAAGTTGAGACGCCCGACAACAAACCTCATGTTGAACGTAACTACGGGACTATTAATACTTCTCTGTTAGACGATTTACCTGGGAAATCCTTCAGCCAGTACCTTCAAAGAGAAGGGTACGACTCTGTGGGAGAAGCTACCCTTACACTCAATGAGATTAGAGAAATTTACTTAATTTGGTTGGTGGATATTTATCATAAAAAACCCAATCAGAGAGGCACTAATTGTCCTAATGTTGCGTGGAAAAAGGGTTGTCAAGAATGGGAACCAGAGGAGTTCTCTGGTTCTAAAGACGAATTAGACTTTAAATTTGCTATTGTTGATTACAAACAACTTACTAAAGTAGGGATAACTGTCTACAAAGAACTGAGTTATAGCAATGACCGTTTAGCTGAATATAGAGGGAAGAAAGGAAACCATAAAGTTCAGTTCAAGTATAACCCTGAGTGTATGGCAGTTATTTGGGTGTTGGATGAGGATATGAATGAGTACTTTACAGTTAATGCGATTGACTACGAATATGCAAGTAGAGTATCACTTTGGCAACATAAATATAACATGAAATATCAAGCAGAACTAAATTCAGCAGAATATGATGAGGACAAGGAAATTGATGCAGAAATAAAAATTGAAGAAATCGCAGATCGTTCAATTGTTAAGACTAACAAAATCAGAGCTCGGAGGCGTGGCGCTAGGCATCAAGAGAATAGCGCAAGGGCTAAGTCAATCAGTAATGCGAACCCGGCCTCGATACAAAAACATGAAGATGAAATCGTTAGTGCAGATAATGACGATTGGGATATTGATTATGTCTGACCTAGTTGGAGGAAGAAAGATTATGAGTGAAACGCGTGAGGCTCGTATATCAAGAGCTAAAAGGGCATTTGTATCCACACCGAGCGTTAGGAAAATCTTGAGTTACATGGATAGATGTAGAGAtCTATCAGACCTAGAGTCTGAGCCTACATGCATGATGGTCTATGGTGCTTCGGGTGTAGGTAAAACGACCGTCATCAAGAAATACTTAAATCAAAACAGAAGAGAGTCCGAAGCCGGGGGCGATATAATACCGGTTTTGCATATTGAGTTGCCAGACAATGCGAAGCCAGTAGATGCAGCAAGGGAATTGCTGGTTGAAATGGGTGACCCGCTAGCACTTTATGAAACTGACTTAGCTAGATTGACGAAAAGACTGACTGAATTAATCCCTGCGGTCGGCGTGAAGCTGATTATTATCGATGAGTTCCAACATTTGGTGGAAGAAAGGTCAAATCGGGTTCTTACCCAAGTAGGTAATTGGCTAAAAATGATACTTAACAAAACGAAATGTCCAATTGTTATATTTGGTATGCCATACTCAAAAGTTGTACTGCAAGCAAACTCGCAACTTCACGGGCGATTTTCCATTCAGGTTGAACTGCGCCCCTTTAGCTACCAGGGAGGTAGAGGTGTATTTAAAACTTTTTTGGAATACCTTGATAAAGCCCTACCTTTTGAAAAACAGGCTGGCTTAGCCAACGAAAGTTTGCAGAAAAAATTGTATGCATTCTCTCAGGGAAACATGCGTTCGTTGAGAAACCTTATTTATCAAGCATCTATCGAAGCAATTGATAATCAGCATGAGACGATAACCGAAGAAGATTTCGTTTTTGCATCGAAGTTGACATCGGGCGATAAACCCAACTCATGGAAAAATCCTTTTGAGGAGGGTGTTGAGGTAACAGAAGATATGTTACGACCGCCACCAAAAGATATTGGTTGGGAgGACTATTTGAGACATTCAACCCCGAGAGTGAGTAAACCAGGTAGAAATAAAAACTTTTTCGAATAAGTCGACcttccgtcacaggtatttattcggcgcaaagtgcgtcgggtgatgctgccaacttactgatttagtgtatgatggtgtttttgaggtgctccagtggcttctgtttctatcagctgtccctcctgttcagctactgacggggtggtgcgtaacggcaaaagcaccgccggacatcagcgctagcggagtgtatactggcttactatgttggcactgatgagggtgtcagtgaagtgcttcatgtggcaggagaaaaaaggctgcaccggtgcgtcagcagaatatgtgatacaggatatattccgcttcctcgctcactgactcgctacgctcggtcgttcgactgcggcgagcggaaatggcttacgaacggggcggagatttcctggaagatgccaggaagatacttaacagggaagtgagagggccgcggcaaagccgtttttccataggctccgcccccctgacaagcatcacgaaatctgacgctcaaatcagtggtggcgaaacccgacaggactataaagataccaggcgtttccccctggcggctccctcgtgcgctctcctgttcctgcctttcggtttaccggtgtcattccgctgttatggccgcgtttgtctcattccacgcctgacactcagttccgggtaggcagttcgctccaagctggactgtatgcacgaaccccccgttcagtccgaccgctgcgccttatccggtaactatcgtcttgagtccaacccggaaagacatgcaaaagcaccactggcagcagccactggtaattgatttagaggagttagtcttgaagtcatgcgccggttaaggctaaactgaaaggacaagttttggtgactgcgctcctccaagccagttacctcggttcaaagagttggtagctcagagaaccttcgaaaaaccgccctgcaaggcggttttttcgttttcagagcaagagattacgcgcagaccaaaacgatctcaagaagatcatcttattaatcagataaaatatttctagactcgagagctctcgagtctagaatcgatacgattttgaagtggcaacagataaaaaaaagcagtttaaaattgttgctgaacttttaaaacaagcaaatacaatcattgtcgcaacagatagcgacagagaaggcgaaaacattgcctggtcgatcattcataaagcaaatgccttttctaaagataaaacgtataaaagactatggatcaatagtttagaaaaagatgtgatccgtagcggttttcaaaatttgcaaccaggaatgaattactatcccttttatcaagaagcgcacaaaaagaaaaacgaaatgatacaccaatcagtgcATGcgtgactggcaagagatatttttaaaacaatgaataggtttacacttactttagttttatggaaatgaaagatcatatcatatataatctagaataaaattaactaaaataattattatctagataaaaaatttagaagccaatgaaatctataaataaactaaattaagtttatttaattaacaactatggatataaaataggtactaatcaaaatagtgaggaggatatatttgaatacatacgaacaaattaataaagtgaaaaaaatacttcggaaacatttaaaaaataaccttattggtacttacatgtttggatcaggagttgagagtggactaaaaccaaatagtgatcttgactttttagtcgtcgtatctgaaccattgacagatcaaagtaaagaaatacttatacaaaaaattagacctatttcaaaaaaaataggagataaaagcaacttacgatatattgaattaacaattattattcagcaagaaatggtaccgtggaatcatcctcccaaacaagaatttatttatggagaatggttacaagagctttatgaacaaggatacattcctcagaaggaattaaattcagatttaaccataatgctttaccaagcaaaacgaaaaaataaaagaatatacggaaattatgacttagaggaattactacctgatattccattttctgatgtgagaagagccattatggattcgtcagaggaattaatagataattatcaggatgatgaaaccaactctatattaactttatgccgtatgattttaactatggacacgggtaaaatcataccaaaagatattgcgggaaatgcagtggctgaatcttctccattagaacatagggagagaattttgttagcagttcgtagttatcttggagagaatattgaatggactaatgaaaatgtaaatttaactataaactatttaaataacagattaaaaaaattataaaaaaattgaaaaaatggtggaaacacttttttcaatttttttgttttattatttaatatttgggaaatattcattctaattggCAATTgcttccaaggagctaaagaggtccctagcgcttagaatcgctttaggaaacacgatccagtccaataatcgtcgataaaaacttttgaaaaaggttggtgaaattacctacttttggaataatcacaaatcacaagtgattaatcacaaatcacaagtgattaatcacttgtttattaagatattaaaagctataatttaaataaagcgtgaattttattacacaaaaagaggggggagaaacttggaactagcatttagagaaagcttaaaaaagatgagaggtaccaaatcaaaagaaaaattctcccaagaattagaaatgagtagatcaaattattcacgaatagaatcaggaaaatcagatccaaccataaaaacactagaacaaattgcaaagttaactaactcaacgctagtagtggatttaatcccaaatgagccaacagaaccagaaccagaaacagaatcagaacaagtaacattggatttagaaatggaagaagaaaaaagcaatgacttcgtgtgaataatgcacgaaatcgttgcttattttttttaaaagcggtatactagatataacgaaacaacgaactgaatagaaacgaaaaaagagccatgacacatttataaaatgtttgacgacattttataaatgcatagcccgataagattgccaaaccaacgcttatcagttagtcagatgaactcttccctcgtaagaagttatttaattaactttgtttgaagacggtatataaccgtactatcattatatagggaaatcagagagttttcaagtatctaagctactgaatttaagaattgttaagcaatcaatcggaaatcgtttgattgctttttttgtattcatttatagaaggtggagtttgtatgaatcatgatgaatgtaaaacttatataaaaaatagtttattggagataagaaaattagcaaatatctatacactagaaacgtttaagaaagagttagaaaagagaaatatctacttagaaacaaaatcagataagtatttttcttcggagggggaagattatatatataagttaatagaaaataacaaaataatttattcgattagtggaaaaaaattgacttataaaggaaaaaaatctttttcaaaacatgcaatattgaaacagttgaatgaaaaagcaaaccaagttaattaaacaacctattttataggatttataggaaaggagaacagctgaatgaatatcccttttgttgtagaaactgtgcttcatgacggcttgttaaagtacaaatttaaaaatagtaaaattcgctcaatcactaccaagccaggtaaaagcaaaggggctatttttgcgtatcgctcaaaatcaagcatgattggcggtcgtggtgttgttctgacttccgaggaagcgattcaagaaaatcaagatacatttacacattggacacccaacgtttatcgttatggaacgtatgcagacgaaaaccgttcatacacgaaaggacattctgaaaacaatttaagacaaatcaataccttctttattgattttgatattcacacggcaaaagaaactatttcagcaagcgatattttaacaaccgctattgatttaggttttatgcctactatgattatcaaatctgataaaggttatcaagcatattttgttttagaaacgccagtctatgtgacttcaaaatcagaatttaaatctgtcaaagcagccaaaataatttcgcaaaatatccgagaatattttggaaagtctttgccagttgatctaacgtgtaatcattttggtattgctcgcataccaagaacggacaatgtagaattttttgatcctaattaccgttattctttcaaagaatggcaagattggtctttcaaacaaacagataataagggctttactcgttcaagtc

>pLcP7INT_crRNA3
ggtacagaaggcaaaaaacaagtagatgaaccctggtttaatctcttattgcacgaaacgaaattttcaggagaaaagggtttaatagggcgtaataacgtcatgtttaccctctctttagcctactttagttcaggctattcaatcgaaacgtgcgaatataatatgtttgagtttaataatcgattagatcaacccttagaagaaaaagaagtaatcaaaattgttagaagtgcctattcagaaaactatcaaggggctaatagggaatacattaccattctttgcaaagcttgggtatcaagtgatttaaccagtaaagatttatttgtccgtcaagggtggtttaaattcaagaaaaaaagaagcgaacgtcaacgtgttcatttgtcagaatggaaagaagatttaatggcttatattagcgaaaaaagcgatgtatacaagccttatttagtgacgaccaaaaaagagattagagaagtgctaggcattcctgaacggacattagataaattgctgaaggtactgaaggcgaatcaggaaattttctttaagattaaaccaggaagaaatggtggcattcaacttgctagtgttaaatcattgttgctatcgatcattaaagtaaaaaaagaagaaaaagaaagctatataaaggcgctgacaaattcttttgacttagagcatacattcattcaagagactttaaacaagctagcagaacgccctaaaacggacacacaactcgatttgtttagctatgatacaggctgaaaataaaacccgcactatgccattacatttatatctatgatacgtgtttgttttttctttgctgtttagcgaatgattagcagaaatatacagagtaagattttaattaattattagggggagaaggagagagtagcccgaaaacttttagttggcttggactgaacgaagtgagggaaaggctactaaaacgtcgaggggcagtgagagcgaagcgaacacttgattttttaattttctatcttttataggtcattagagtatacttatttgtcctataaactatttagcagcataatagatttattgaataggtcatttaagttgagcatattagaggaggaaaatcttggagaaatatttgaagaacccgattacatggattggattagttcttgtggttacgtggtttttaactaaaagtagtgaatttttgatttttggtgtgtgtgtcttgttgttagtatttgctagtcaaagtgattaaatagaattcattcgccattcaggctgcgcaactgttgggaagggcgatcggtgcgggcctcttcgctattacgccagctggcgaaagggggatgtgctgcaaggcgattaagttgggtaacgccagggttttcccagtcacgacgttgtaaaacgGCGCGCAGTGATTATTATAAAAGACAATTCTGATAAAGAGTTGTTTTTTTTAATTTCTTAAGCAAATCTTATTCTTGATAAGCAAACTATTTTTGTGCTATAATAAAAATATCTTCAGGGCACCGTGTAATTCGGGACCGGCGGTAAATAGGGCTTTGACCTTATGACTCCGCGATTCGCTACGGCGATTGAAGCAGTGAGAATCTGCTAGCGACAGTAAAGTCTGGATGGAAGAAGATGAACAATTTTTGTAGTGTAATCAACTTCGGTGGATTACTGTTTTTAGCCAAACCAAAAATGTCTATCAACTTCCTCGAAATTTcaattcccctgtagaaataattttgtttaactttaataaggagatataccatggGTGAACTGCCGAGTAGGTAGCTGATAACTAAAAATTGGTTAGAACTGACGGAGAGTAAAAGTGAACTGCCGAGTAGGTAGCTGATAACGGATCCAATTACATATTTTATGTTTGGAGGAAGAAAGATTatgtttttgcaaagacctaaaccttacagcgatgaaagtttagaaagtttctttatccgagtggctaacaaaaatggctacggtgatgtccatcgcttcctagaagccactaaacgattccttcaagacattgaccataatggctatcaaacctttccgactgatataactcggataaacccatactcagctaaaaacagttccagcgcacgaactgcgtcattcctgaaacttgcacaattgacatttaatgaaccgccagagctacttgggttggcaattaacagaacaaacatgaaatactcgccgtcaactagcgcggttgttagaggtgcagaagtctttcctcgcagtttactacggacgcactccatcccctgctgtcctttgtgtctgcgagaaaatggctacgcctcctacctttggcactttcaggggtacgaatactgccacagccataacgtacctttaattaccacttgtagctgtggtaaggagtttgactaccgagtatctgggttaaagggcatttgctgcaaatgcaaggagcctatcaccttaaccagcagggagaacggtcatgaggcagcgtgtactgtttcaaactggcttgctggccatgaatctaaacctctgccaaatcttcctaaaagctaccgatggggtttagttcattggtggatgggtattaaagatagcgagttcgatcacttttcgttcgttcaatttttctcaaactggccaaggtcattccactcgataatcgaagatgaagtagagttcaaccttgagcatgctgttgtcagcacgtctgaattacgactaaaagatcttcttggtcgattgtttttcggttcaattcggttacctgagcggaatcttcaacacaatatcatccttggtgagcttctctgctatttagaaaatcgtttatggcaagacaagggattaatcgccaacctcaaaatgaacgcgttagaggcgactgtaatgttaaattgtagcctcgatcagattgcatcaatggttgaacaacgcatcttgaagccaaatcgaaaaagcaagcccaacagccctcttgatgttaccgattatctatttcatttcggcgatattttctgtctttggttagctgagttccaaagcgatgagtttaaccgttcgttttatgtgtcgaggtggtaaCCTAGTGGAGGAAGAAAGATTatgcaaactctgaaagaactaatcgcatccaatcctgacgacttaacaactgaacttaagagagcatttcgtccactcacaccgcatattgcaattgatggtaatgaacttgacgcactgacgatattagtcaatttaaccgataagactgatgatcagaaagacctgctcgatcgagccaaatgcaagcaaaaacttcgagatgaaaaatggtgggctagctgcataaattgcgttaattacagacaaagccataacccaaaattcccggatatacgttctgaaggcgtgattcgaacccaagccctgggtgaattaccgagtttcctactctcgtcctcaaaaatcccaccataccattggtcatatagccatgattcaaaatacgtcaacaaaagcgcattcctcaccaatgagttttgttgggatggtgagatctcatgtttgggtgagcttcttaaagatgcagatcacccactttggaatactttgaaaaagttaggttgttctcaaaaaacttgcaaagcaatggcaaaacaactagctgatattactctcacgactatcaatgtcacactcgcaccaaattacctgactcaaatatctctccccgatagtgatacatcctacatttcactctctcctgttgcatcgctatcgatgcaaagccactttcatcagaggctccaagatgaaaatcggcatagcgcgataacgcggtttagccgaactaccaacatgggggtcactgcgatgacatgtggcggcgcatttagaatgttaaagtctggcgctaagttttccagcccccctcatcaccgattaaacagtaaacgaagttggttgacgtcagagcatgttcagtcattaaaacagtaccagcgcctcaacaaaagcctcatacctgaaaactctcggattgcactccgtagaaaatacaaaatcgagcttcaaaatatggtcagatcttggtttgcaatgcaagaccatacccttgattcgaacatacttatccaacatttgaatcatgacctatcttacttaggagccacaaaacgttttgcatacgatccagcgatgaccaagctctttactgagcttttgaaacgagagttatcaaattcaatcaataatggtgagcaacacactaatggatcgtttttagtcctaccgaatatcagggtttgtggcgcaacagctttaagctccccggtaacggtggggattccatcacttacagctttctttggcttcgttcacgcatttgaacggaatataaatcgcaccacctcatcgtttcgtgttgaatcctttgcgatatgcgtccatcaactacatgtcgagaagcgaggtttgacagcagagtttgtggaaaaaggcgacgggactatatccgctcccgcgacccgggatgactggcagtgtgatgtcgtatttagccttattttgaacaccaactttgctcaacatattgaccaagatacgttagttacatcactaccaaagcgattggctcggggttcagcaaaaattgcgattgatgactttaaacatatcaactcattctcgacattagaaacagcgatcgaatctctgccaatagaagctggtaggtggttatcactttacgcacagtcaaacaataatctaagtgatctattagcagccatgacagaggaccatcagctcatggcaagctgcgtcggttaccacttgttagaagagcccaaagataaaccaaactccctcagaggttacaaacacgctatcgccgagtgcatcattggactcattaactcaatcacctttagctcagagactgatcccaacacaatcttttggtcgctaaagaactatcaaaactacctagtggtacagccaaggagtatcaacgatgaaactaccgacaaatctagcctatgaCTGCAGTGGAGGAAGAAAGATTatgaaactaccgacaaatctagcctatgaGCGCTCTATCGACCCATCAGATGTCTGTTTTTTTGTCGTCTGGCCCGATGATAGAAAAACACCTTTAACCTACAATTCTCGTACTCTGCTCGGGCAAATGGAAGCGGCATCATTAGCCTATGATGTCTCAGGTCAACCAATAAAAAGTGCCACCGCTGAGGCGTTAGCTCAAGGGAACCCTCATCAAGTTGATTTCTGCCACGTTCCATACGGTGCGAGTCATATTGAATGCAGTTTCTCCGTCTCGTTTTCTTCTGAACTACGTCAACCATATAAGTGTAACTCAAGCAAAGTTAAACAAACGCTAGTGCAATTAGTCGAGCTCTACGAAACGAAAATCGGCTGGACTGAGCTAGCAACCCGATATTTGATGAACATTTGCAACGGTAAATGGCTGTGGAAAAATACCCGTAAAGCCTATTGCTGGAACATTGTACTTACACCTTGGCCTTGGAACGGGGAAAAGGTTGGATTTGAAGATATTCGTACTAACTACACCTCACGGCAAGACTTTAAAAATAATAAAAATTGGTCTGCTATAGTTGAAATGATCAAAACCGCATTTTCTAGTACTGATGGGCTGGCGATATTTGAAGTCAGGGCCACCTTGCACTTGCCAACGAATGCTATGGTGCGGCCAAGCCAAGTTTTCACAGAAAAAGAAAGTGGCAGTAAAAGTAAATCTAAAACTCAAAACAGTCGAGTTTTTCAGAGTACAACTATTGATGGTGAACGATCGCCAATACTAGGGGCCTTTAAAACGGGAGCAGCTATTGCAACCATTGACGACTGGTATCCTGAAGCCACTGAGCCACTAAGGGTCGGACGGTTTGGGGTTCATCGCGAAGATGTCACTTGCTACCGTCATCCGTCTACCGGAAAAGATTTTTTCTCGATATTACAACAAGCAGAGCACTATATTGAAGTGTTGAGCGCCAACAAAACTCCCGCTCAAGAAACTATCAACGACATGCACTTTTTAATGGCTAACCTGATTAAGGGTGGGATGTTCCAGCATAAAGGAGACTGATTCTAGTGGAGGAAGAAAGATTATGCTGACTGTGaaatggtattataagacaatcacctttctgccagagttgtgcaacaacgagtcactggctgcaaagtgtctccgcgttctgcatggatttaactatcagtatgagacacgaaatatcggcgtttcatttccgctttggtgtgatgcaacggttggaaaaaagatttcatttgtcagcaagaacaagatagaactcgacttactacttaaacaacactatttcgtccaaatggaacaacttcaatactttcatatatccaacactgttctcgtcccagaagattgtacatacgtttcctttagacgctgtcaatctatagataagctcacagcagcagggctggcaaggaaaatcagacgcctggagaaacgtgctctatctagaggcgagcaatttgacccatcatcttttgctcaaaaagagcatactgcaatagcgcactaccactcacttggggagtccagcaaacagacgaaccgcaactttcgactcaatatcaggatgctctcggagcaaccccgtgaggggaactcgatttttagtagctatggcttatcaaattcagaaaactcgtttcagcctgtacccttaatctgaCCTAGTGGAGGAAGAAAGATTATGGcgACAAGtTTACCTACGCCCTCAGCAATTACGACTTCGGCGTTAGAGTATGCATTCCATACTCCCGCTCGCAATCTAACGAAATCTCGCGGAAAAAAcATTCATCGTTATGTCAGTGTAAAGATGAGTAAGAGGATTACGGTAGAATCTACTCTAGAGTGTGATGCCTGCTATCACTTTGATTTTGAGCCAAGTATTGTTCGCTTTTGCGCTCAACCGATTCGATTTTTATATTATCTCAATGGTCAGTCTCACTCCTATGTTCCTGACTTTCTAGTTCAATTTGATACCAACGAGTTTGTTCTATATGAAGTAAAGTCAGCTTATGCTAAGAACAAACCTGATTTTGATGTTGAATGGGAGGCGAAAGTAAAAGCAGCAACTGAACTAGGGCTAGAATTGGAGCTTGTTGAAGAGAGTGATATTAGGGATACGGTTGTATTAAATAATCTTAAGCGCATGCATCGTTATGCTTCGAAAGATGAGCTGAATAACGTACATAACTCTCTCTTAAAAATAATAAAGTACAATGGCGCCCAATCTGCAAGATGCTTGGGAGAACAGTTGGGTTTAAAAGGCCGAACTGTTTTACCAATTTTGTGCGATTTGCTGTCAAGGTGTTTACTCGATACACGTTTGGATAAGCCTCTATCTCTTGAATCTCGATTTGAGTTGGCCAGTTATGGCTAAGCTTGGAGGAAGAAAGATTATGGCTAAGAAAGGGTTCTCAAGTTTCCATAGAAAAGCAGTCTCTTCCCAAGATACGCTTGAATCGATAGAGCTTGTCTCTAGCGCTAATTGTCTAGAAAGTGTTACGTATCAAGATATATCAGCATTTCCCGAAACAATTGCGGTAGAGATTAATTTCCGATTAAGCATTCTTCGCTTTTTAGCGCGAAAGTGCGAAACCATTGTGGCCAAATCAATTGAACCACATCGTGTAGAGCTACAGCAAAACTATAGTAGAAAAATACCCAGTGCAATAACGATATATCGATGGTGGCTTGCTTTTCGAAAATCAGACTACAACCCCATTAGCTTAGCACCTAATATCAAGGATAGAGGTAATAGAGAGACAAAAGTGTCAACAGTTGTTGATTCTATTATGGAACAGGCAGTTGAAAGAGTTATATCTGGACGAAAAGTCAATGTTAGCTCTGCATATAAACGTGTTCGACGAAAAGTTCGTCAATACAATCTAACTCATGGAACGAAATACACGTATCCTAAGTACGAATCTGTAAGAAAGCGAGTAAAAAAGAAAACCCCATTTGAGTTATTAGCCGCAGGGAAAGGGGAGAGAGTAGCTAAGAGAGAGTTTCGCCGAATGGGAAAAAAGATCCTCACGTCTAGCGTGCTAGAGAGGGTTGAAATAGATCACACTGTCGTTGACCTTTTTGCAGTACACGAAGAGTATCGAATCCCATTGGGCCGACCTTGGCTTACTCAATTGGTTGATTGTTACAGTAAAGCTGTAATCGGTTTTTATTTAGGTTTCGAGCCTCCTAGCTATGTGTCGGTTTCCCTTGCACTTAAGAATGCAATACAACGCAAAGATGACTTAATCTCCTCGTATGAATCGATCGAGAATGAATGGCTATGTTATGGCATCCCAGACCTACTCGTAACTGATAATGGTAAAGAGTTTTTGTCGAAAGCATTTGATCAAGCATGTGAATCACTATTGATCAATGTGCATCAAAATAAAGTTGAGACGCCCGACAACAAACCTCATGTTGAACGTAACTACGGGACTATTAATACTTCTCTGTTAGACGATTTACCTGGGAAATCCTTCAGCCAGTACCTTCAAAGAGAAGGGTACGACTCTGTGGGAGAAGCTACCCTTACACTCAATGAGATTAGAGAAATTTACTTAATTTGGTTGGTGGATATTTATCATAAAAAACCCAATCAGAGAGGCACTAATTGTCCTAATGTTGCGTGGAAAAAGGGTTGTCAAGAATGGGAACCAGAGGAGTTCTCTGGTTCTAAAGACGAATTAGACTTTAAATTTGCTATTGTTGATTACAAACAACTTACTAAAGTAGGGATAACTGTCTACAAAGAACTGAGTTATAGCAATGACCGTTTAGCTGAATATAGAGGGAAGAAAGGAAACCATAAAGTTCAGTTCAAGTATAACCCTGAGTGTATGGCAGTTATTTGGGTGTTGGATGAGGATATGAATGAGTACTTTACAGTTAATGCGATTGACTACGAATATGCAAGTAGAGTATCACTTTGGCAACATAAATATAACATGAAATATCAAGCAGAACTAAATTCAGCAGAATATGATGAGGACAAGGAAATTGATGCAGAAATAAAAATTGAAGAAATCGCAGATCGTTCAATTGTTAAGACTAACAAAATCAGAGCTCGGAGGCGTGGCGCTAGGCATCAAGAGAATAGCGCAAGGGCTAAGTCAATCAGTAATGCGAACCCGGCCTCGATACAAAAACATGAAGATGAAATCGTTAGTGCAGATAATGACGATTGGGATATTGATTATGTCTGACCTAGTTGGAGGAAGAAAGATTATGAGTGAAACGCGTGAGGCTCGTATATCAAGAGCTAAAAGGGCATTTGTATCCACACCGAGCGTTAGGAAAATCTTGAGTTACATGGATAGATGTAGAGAtCTATCAGACCTAGAGTCTGAGCCTACATGCATGATGGTCTATGGTGCTTCGGGTGTAGGTAAAACGACCGTCATCAAGAAATACTTAAATCAAAACAGAAGAGAGTCCGAAGCCGGGGGCGATATAATACCGGTTTTGCATATTGAGTTGCCAGACAATGCGAAGCCAGTAGATGCAGCAAGGGAATTGCTGGTTGAAATGGGTGACCCGCTAGCACTTTATGAAACTGACTTAGCTAGATTGACGAAAAGACTGACTGAATTAATCCCTGCGGTCGGCGTGAAGCTGATTATTATCGATGAGTTCCAACATTTGGTGGAAGAAAGGTCAAATCGGGTTCTTACCCAAGTAGGTAATTGGCTAAAAATGATACTTAACAAAACGAAATGTCCAATTGTTATATTTGGTATGCCATACTCAAAAGTTGTACTGCAAGCAAACTCGCAACTTCACGGGCGATTTTCCATTCAGGTTGAACTGCGCCCCTTTAGCTACCAGGGAGGTAGAGGTGTATTTAAAACTTTTTTGGAATACCTTGATAAAGCCCTACCTTTTGAAAAACAGGCTGGCTTAGCCAACGAAAGTTTGCAGAAAAAATTGTATGCATTCTCTCAGGGAAACATGCGTTCGTTGAGAAACCTTATTTATCAAGCATCTATCGAAGCAATTGATAATCAGCATGAGACGATAACCGAAGAAGATTTCGTTTTTGCATCGAAGTTGACATCGGGCGATAAACCCAACTCATGGAAAAATCCTTTTGAGGAGGGTGTTGAGGTAACAGAAGATATGTTACGACCGCCACCAAAAGATATTGGTTGGGAgGACTATTTGAGACATTCAACCCCGAGAGTGAGTAAACCAGGTAGAAATAAAAACTTTTTCGAATAAGTCGACcttccgtcacaggtatttattcggcgcaaagtgcgtcgggtgatgctgccaacttactgatttagtgtatgatggtgtttttgaggtgctccagtggcttctgtttctatcagctgtccctcctgttcagctactgacggggtggtgcgtaacggcaaaagcaccgccggacatcagcgctagcggagtgtatactggcttactatgttggcactgatgagggtgtcagtgaagtgcttcatgtggcaggagaaaaaaggctgcaccggtgcgtcagcagaatatgtgatacaggatatattccgcttcctcgctcactgactcgctacgctcggtcgttcgactgcggcgagcggaaatggcttacgaacggggcggagatttcctggaagatgccaggaagatacttaacagggaagtgagagggccgcggcaaagccgtttttccataggctccgcccccctgacaagcatcacgaaatctgacgctcaaatcagtggtggcgaaacccgacaggactataaagataccaggcgtttccccctggcggctccctcgtgcgctctcctgttcctgcctttcggtttaccggtgtcattccgctgttatggccgcgtttgtctcattccacgcctgacactcagttccgggtaggcagttcgctccaagctggactgtatgcacgaaccccccgttcagtccgaccgctgcgccttatccggtaactatcgtcttgagtccaacccggaaagacatgcaaaagcaccactggcagcagccactggtaattgatttagaggagttagtcttgaagtcatgcgccggttaaggctaaactgaaaggacaagttttggtgactgcgctcctccaagccagttacctcggttcaaagagttggtagctcagagaaccttcgaaaaaccgccctgcaaggcggttttttcgttttcagagcaagagattacgcgcagaccaaaacgatctcaagaagatcatcttattaatcagataaaatatttctagactcgagagctctcgagtctagaatcgatacgattttgaagtggcaacagataaaaaaaagcagtttaaaattgttgctgaacttttaaaacaagcaaatacaatcattgtcgcaacagatagcgacagagaaggcgaaaacattgcctggtcgatcattcataaagcaaatgccttttctaaagataaaacgtataaaagactatggatcaatagtttagaaaaagatgtgatccgtagcggttttcaaaatttgcaaccaggaatgaattactatcccttttatcaagaagcgcacaaaaagaaaaacgaaatgatacaccaatcagtgcATGcgtgactggcaagagatatttttaaaacaatgaataggtttacacttactttagttttatggaaatgaaagatcatatcatatataatctagaataaaattaactaaaataattattatctagataaaaaatttagaagccaatgaaatctataaataaactaaattaagtttatttaattaacaactatggatataaaataggtactaatcaaaatagtgaggaggatatatttgaatacatacgaacaaattaataaagtgaaaaaaatacttcggaaacatttaaaaaataaccttattggtacttacatgtttggatcaggagttgagagtggactaaaaccaaatagtgatcttgactttttagtcgtcgtatctgaaccattgacagatcaaagtaaagaaatacttatacaaaaaattagacctatttcaaaaaaaataggagataaaagcaacttacgatatattgaattaacaattattattcagcaagaaatggtaccgtggaatcatcctcccaaacaagaatttatttatggagaatggttacaagagctttatgaacaaggatacattcctcagaaggaattaaattcagatttaaccataatgctttaccaagcaaaacgaaaaaataaaagaatatacggaaattatgacttagaggaattactacctgatattccattttctgatgtgagaagagccattatggattcgtcagaggaattaatagataattatcaggatgatgaaaccaactctatattaactttatgccgtatgattttaactatggacacgggtaaaatcataccaaaagatattgcgggaaatgcagtggctgaatcttctccattagaacatagggagagaattttgttagcagttcgtagttatcttggagagaatattgaatggactaatgaaaatgtaaatttaactataaactatttaaataacagattaaaaaaattataaaaaaattgaaaaaatggtggaaacacttttttcaatttttttgttttattatttaatatttgggaaatattcattctaattggCAATTgcttccaaggagctaaagaggtccctagcgcttagaatcgctttaggaaacacgatccagtccaataatcgtcgataaaaacttttgaaaaaggttggtgaaattacctacttttggaataatcacaaatcacaagtgattaatcacaaatcacaagtgattaatcacttgtttattaagatattaaaagctataatttaaataaagcgtgaattttattacacaaaaagaggggggagaaacttggaactagcatttagagaaagcttaaaaaagatgagaggtaccaaatcaaaagaaaaattctcccaagaattagaaatgagtagatcaaattattcacgaatagaatcaggaaaatcagatccaaccataaaaacactagaacaaattgcaaagttaactaactcaacgctagtagtggatttaatcccaaatgagccaacagaaccagaaccagaaacagaatcagaacaagtaacattggatttagaaatggaagaagaaaaaagcaatgacttcgtgtgaataatgcacgaaatcgttgcttattttttttaaaagcggtatactagatataacgaaacaacgaactgaatagaaacgaaaaaagagccatgacacatttataaaatgtttgacgacattttataaatgcatagcccgataagattgccaaaccaacgcttatcagttagtcagatgaactcttccctcgtaagaagttatttaattaactttgtttgaagacggtatataaccgtactatcattatatagggaaatcagagagttttcaagtatctaagctactgaatttaagaattgttaagcaatcaatcggaaatcgtttgattgctttttttgtattcatttatagaaggtggagtttgtatgaatcatgatgaatgtaaaacttatataaaaaatagtttattggagataagaaaattagcaaatatctatacactagaaacgtttaagaaagagttagaaaagagaaatatctacttagaaacaaaatcagataagtatttttcttcggagggggaagattatatatataagttaatagaaaataacaaaataatttattcgattagtggaaaaaaattgacttataaaggaaaaaaatctttttcaaaacatgcaatattgaaacagttgaatgaaaaagcaaaccaagttaattaaacaacctattttataggatttataggaaaggagaacagctgaatgaatatcccttttgttgtagaaactgtgcttcatgacggcttgttaaagtacaaatttaaaaatagtaaaattcgctcaatcactaccaagccaggtaaaagcaaaggggctatttttgcgtatcgctcaaaatcaagcatgattggcggtcgtggtgttgttctgacttccgaggaagcgattcaagaaaatcaagatacatttacacattggacacccaacgtttatcgttatggaacgtatgcagacgaaaaccgttcatacacgaaaggacattctgaaaacaatttaagacaaatcaataccttctttattgattttgatattcacacggcaaaagaaactatttcagcaagcgatattttaacaaccgctattgatttaggttttatgcctactatgattatcaaatctgataaaggttatcaagcatattttgttttagaaacgccagtctatgtgacttcaaaatcagaatttaaatctgtcaaagcagccaaaataatttcgcaaaatatccgagaatattttggaaagtctttgccagttgatctaacgtgtaatcattttggtattgctcgcataccaagaacggacaatgtagaattttttgatcctaattaccgttattctttcaaagaatggcaagattggtctttcaaacaaacagataataagggctttactcgttcaagtctaacggttttaagc

>pLcDonor_10kb
aattgttagaagtgcctattcagaaaactatcaaggggctaatagggaatacattaccattctttgcaaagcttgggtatcaagtgatttaaccagtaaagatttatttgtccgtcaagggtggtttaaattcaagaaaaaaagaagcgaacgtcaacgtgttcatttgtcagaatggaaagaagatttaatggcttatattagcgaaaaaagcgatgtatacaagccttatttagtgacgaccaaaaaagagattagagaagtgctaggcattcctgaacggacattagataaattgctgaaggtactgaaggcgaatcaggaaattttctttaagattaaaccaggaagaaatggtggcattcaacttgctagtgttaaatcattgttgctatcgatcattaaagtaaaaaaagaagaaaaagaaagctatataaaggcgctgacaaattcttttgacttagagcatacattcattcaagagactttaaacaagctagcagaacgccctaaaacggacacacaactcgatttgtttagctatgatacaggctgaaaataaaacccgcactatgccattacatttatatctatgatacgtgtttgttttttctttgctgtttagcgaatgattagcagaaatatacagagtaagattttaattaattattagggggagaaggagagagtagcccgaaaacttttagttggcttggactgaacgaagtgagggaaaggctactaaaacgtcgaggggcagtgagagcgaagcgaacacttgattttttaattttctatcttttataggtcattagagtatacttatttgtcctataaactatttagcagcataatagatttattgaataggtcatttaagttgagcatattagaggaggaaaatcttggagaaatatttgaagaacccgattacatggattggattagttcttgtggttacgtggtttttaactaaaagtagtgaatttttgatttttggtgtgtgtgtcttgttgttagtatttgctagtcaaagtgattaaatagaattcattcgccattcaggctgcgcaactgttgggaagggcgatcggtgcgggcctcttcgctattacgccagctggcgaaagggggatgtgctgcaaggcgattaagttgggtaacgccagggttttcccagtcacgacgttgtaaaacgGCGGCCGCTGTTGATGCAACCATAAAGTGATATTTAATAATTATTTATAATCAGCAACTTAACCACAAAACAACCATATATTGATATCTCACAAAACAACCATAAGTTGATATTTTTGTGAATCGAGTATTTCAGCAAAACTACTGCAGTAAGTGCAGTAAGGTGCACTTATTTGGCATTCAAAGCTGCAACTGTCATATAATTATATGGACTGTTGAAGTGGGGGAGGAAGAATAAATCAAGCAAAGCTAGTTCATCAATTGTTTTTTTCTCTTGAATCGCTAAACTGAACATATTTATATTTCCTGCAATTATCTCACTTTTACTAGCAAGTTGTGCTCCAATAATTCTGCGACTTTTTGTCTCATATACGATACGAATTTTCACACTATCGTTGTTTTCATGAAGAAACCAAGCTTTTTGTTTATCTTCAAAATCACTAAATGAAACTTCTAAACCTAATTTTTTAGCAGCTTTAACAGAAAGTCCTGTAGAGGTCATATTGTAACCAAAAATTGAAATACCATTAGACCCTTGAACACCAACAGATTCTAATTCTTTTCCACCAATATTGTGTCCTGCGACAATTCCTGACCGAACAGCGTTCGAGGCAAGAGCGATATAAGTAAAATCTTGCAAGGCATTAGAATAAATTGTCGCAACATCACCTACCGCGTAAACATCTGGATCACTACTTTGTTGATGCTTATCCACCTTGATTGCTCCATTTTTGAAGGTAGCTAACTTATCACTTGCCAAGGCACTGTTGGCAGTAAAACCAATACAATTGATGACAAGATCAACATCATAAGTCGCCTTGTTGGTTACGATTTGTGATACATAACCTTCCTCATTCGCTTTAAATTCTTTGGCCAGTTCTCCAAAATGAAGTTCAATTCCATGTTGAGCAAGGTTTTCATCCATTCCTTTGGCAAATTCTTCATCATAATATGATGCAAGTGAAGTATTTTCAGCGTCAAAGAGAAGAACTTCTTTACCCCGTCGTTTAGCTGCTTCTGCAATCTCTGTACCGATATATCCTGCACCAATGACTGCGATACGCTTGACTTTTTCTTTGGCAAATTCTGCGTCAATTGCTTGACCTTCTTGAAAAAGTTTCAGAAAATGAATTCCCTTAAGGTCTTTGCCTGGTAGATTAGGAATAATTGGACGTGAACCTGTTGCTAAAACAAGCTTGTCGTAAGCTTCAATTATTTCATCATCAGATTTAGTTTTTGCATAAACTTTCTTATTAGCAAAATCAATTTCTGAAACTTCTGTTTCAGTCAAAATTTTTACCCCTTTTGCCTCAAAATCCTCTGCTTTGGCATAAAATAATTCATCTGGTTTTTCAATTTGTCTTCCAACCCAAATTGCTGTGCCACAACCTAGATAACTCATGTTGCTATTACGGTCAATCATGACAATTTCATGCCCGGGATATTGTTCAAGTAATGTATTTGCTGTAGCAATGCCTGCGTGGTTTGTACCGATAACTACGATTTTCATtatatctcTCCATTTCTGCTGCTATATCAATAGCAAAACTAACTAATTCTATTATACATAAACTCTTCCAAAAAGGGCAGTCAAAGCTGTTAAAAAAATACAATTTTCTTTCTAAAATCTGCTTTTTATGAGAAATAATTGTCCTAAAAAAATCATTAGAAATTTTATCGCGGCCgctagcagaaggaaggaattgaaatttaaaaagacagagattctctgtctttttaaatttctttttcgaataaatcagataagaaaccttctttcaacatggttagattgaaaacgttatcgatgtgtccgaaagcttctgcaagtggtaagcgggaaaatttccacccttggccgtctgttacccatacaaattcaacattatcttttgatgtttttacaaactgactcaattctgtaaattctccagcaactgctttgagtttacttcctccaccgccgtagtaatttgtttctatgagccaaaccttattgagcgcacgagagtaaactgctgcatcaaagcgtctttttgatttatctacagggacttctatgtcccattgagacttgataaaagaagcggttgcctgtggcttccaatcaagccctttcccttgagctatttttgaaacagtacgttctaaaatcccctccatggttgtaccgcttcgggtttttcgagcattgctatcaagccctgcttcaacaccatacacatagtctaccagagaacgttttgctttattctgtagaaaatctagtaaacctgcctggttaataaagtctacataatcagcgatacaattttcgtcgataacaagaaagttaagttgttcaaaactcatatcatcattttcgtcaatgtttagtatatctaaagatgtatctctactagcaatcaaactaggaatagctttaagcaattcaggttgattggtaaatagttcaagtgcttcactataaatatcttctttcccaatgagatagtttaaagtatttagttctaattcaaattttcgtgtttcacgttcaactttttcccagttcacgtagtattcgggagttctattagttacggaaagtgttgccataaaagcatttaatctatcgtcagattctaaaccgatgtaattattaaagtccatatgttgctcctttatttagcctttttttagcaattttaagatattctttctcagaatcaatcccaataaatttacgccccaatctcttggctactacaccagtagttccacttccgacgaaagggtctaaaatataatcattttcctttgtactagctaagattatccgttctaaaatatactctggcttctgagttggatgtttcccagcccatttttctgatttttttgtcagactacctgtccaaacatctttcatttgtttcccgtcattaaactctttcatcaattcatagttataataatggcgagattttttatcgttctttcttgcccataaaattgtctctgtagagtgggtgaagtaccgacatgatagattaggtgcaggatttgtcttttgccaagttatattatttaagattttgaaaccttcctgttccagcgccatcccgacagaatatatgttatgaaggcttccggaaacccaaatagttccgttgggttttaaaaccaatcttgctaacctaatccaacgtctattaaagtcatgtttttcttcaaatgaagaaattttatcccaatcccctttatcaacagaaacaatttgaccacctgaatttgacattcctccattacttaaaaagtaaggagggtcagcaaatatcatgtccatgctttcaggtttaattttttctaataatttaaatgaatctgcgtgaacgagaattgcgttttctttttcatagtatggttttgtcattaaaacacctccatacttatattcgttaattgccataattggttacgatgatttcagtgatttttccacgactagatgatttagccccatttgttcgagtagcttcaattttatggatgttaaaatctttatataattcctccgctaaagggcttgaagaatttgaaagcatgacgaataccccttttgaatctaactgtttgaaacaatctcttagcctaacttgatcttcgtagctaaagccttcgtgtgtataagaagtaaaggcgctagtttcagaaagtggaatgtatggagggtcgaaataaacaaaatctccatcctgtgcttctttaacggctttttcaaaatctccactcatgatcttaatagaattgttattcaagtactcggaaatactttcaatcaattctttatcaactatcttaggatttttatatcttccataaggcacattaaactggtttttcgaattaacacgatataaaccattaaaatcaacacgtagcatatacataattctagcagcacgttcaacttcgctcatcttatcaattcttccatctctatcagaagaacgtaagtctaaataatattctttagaattttcccgctgatgattagtcaacaattctatcaattgctcaggattatctttcatctgccggtaacagtttataagctcagaattgaagtcgttaataactgctttttgaggagcgagttcaaaaaacaaagcgccaccaccaataaaaggttcgaaaaaatgattgtatttttctggcattaggtattgaatgtgtggcagtagttgccttttcccacctgtccatttagtaaacggacgtaagttgatcttgtttttttgtaataaattcataaatatattatacccgaattgctagttaatttcattggaaaataaataagtcgtgctatcctaatcttaaagcactaagcattagaaagctcgcgacttatatgacttataatagcacacttccaaaagtttttgtttatttactgacaaccattgagacgctttatcaaacgagtgttccccttgaggttcaaaaccgaaagaacgtccatctcgcaacatcagattgctggttctgttgcaaagttttccaaaaaatctattttagtgtttgttaaaaaatagataattggtcttttaaaccaaataaaatttaataaaatctattcagctcataacttaacagttttgactagcaaataacgatatgataaaatcaaggctagtgacaggtcataactgttagtcataaataaaggagcgaaaaacatgaaatacggctatgcacgtgtaagtaccttagaccaaaaattagaaaatcaaatcgagcaattaaaagatgcaggcgcagaaatgattgtgcaagagaaactcacaggaacaaccaaacaacgtGTCGACttattcttcaacttcaaattctggtaattcatcaattaattcaagtgttcgcatacttactgtaataacagatagtaaaagcttcaaaatatattttggatcttcactgaaattattaggatcatctataatacctgattttttatctttcttaatctgatattggtcgataacccaactaatccccgactttccgtttacgacatatttataagctctctctggaattcctgaaaccgtaacattatcattaaaaatgattttcgtattatcaggaactaattttccttgtgcatttctaattttaggatgtttcatcttcttcactgccatattcttaccattactactatcactaacagttactcccggccatgattgttgcgaatcatatctcgttgccaattcaacaagtttacgtccgatttcaatatatttctctcgttcttttgccattggaatatttggtaaatctttctgcaaatcatttcgatatttttgttgaaattcgcctgactgtaacagagcaaatacgtagtaaaaagtttcttcttctgtcatattcctgaatgactgaacgttataagatccatcactaaattttaatggaaagctctgcgtcccagcatccatcatatttgcgtcaggtactaagcatgataacgataccccaaattctttgcgagcactagttccattcaagttaatagttacattatcaatttcaaaatattcagttccacgtccaggtctagcaataacctcatcttggaaatatagccatttttttgtaaacggcctgtattgaactagtcttaaatttttttcatcaggatcacttagtcgcaaatgtttattcattctacgctttaaatcatccgaccatttaatttcttgaccatttgtattcatgtttgtcatattaatttgattattaaaattattaatcaaattgctagtattcctataagccaaagagtccgagaatgagtacacccagttatcacgttttgtttgaataccaataaacttactataaaaaacactacctgacattgaatcgtacaattgataactatcatcacgttggttaatccaatcattatgctcatccgggataatcaactgaagttttacattaagtgccgtttcattcttggataaccagtctaatttttcttgtctattcaacccatcttccatctcatggtaatgaatttcatgaacgtcggaaccatctttgactaaaatagaaattgctactccagtcattatgtcgaacacattgccaccttcagattttgctattttcttagactttccacgtacaccacctcgtaaattaatgatatacagatgattaaaatcatcaactaaaacttttcgcataccgtcagttgattttttatcaatgaaagaattggccgttataaacccgactactcctgatttttctaatctttctgtcgcccacctaattgccttgatataactatcataaagtgtgtgcgtagcgcttgccattgagtaccttccataagtagacatgatactatcctccaatattggataatggatattttgattctcatcattctcatcatcctggcgggccgaatatggaggatttccaataattgcagtaattggaacttcttgttgtcgtttcaatcgttcatcgttagttccaaaataatcgtcagctaatgtatcttctgtctctgtgctttcaaaggtatctgttaagacgattccatcaaaaggaacatagcctttttcctcactgtttatttcatcaaaagttgcttcaatgttaatggccgcaatgtaataacttaacaaaacaatttcattcgcatgtagttctttcatgaacttacgtgcaatatcagctaatgatatttctccagcatccatttgatcttttaggtaagtcaatgttcgaacgacaaacgtccctgtacctgtaaatggatctaaaatatggacatctttactcgctaaagatttgccaaagtgctttttaagaacatcatcaacggaatgaacaatgaaatcaacaacttcaattggtgtaaagacaattcctaatctttcagtggttgctttaaatgcagttttgaagaatttatcatataaagtaacaataatcttttgtttgtcttctgctttttcaataccttcggctcgcattctgacggattcatataaaggctctaggttttcttgttctttggtaaaaccagctttttctaactctgatacaatcgattccatcgctcgggagacgggattttgattcacaaaactatattccgcaaatagtgcctcaaatataggttttgtaattaaatgttgtgagagcatttccgcagcttgattttcatcaatactttcgttgatattatgttgtaatgatgaaacgaactttttaaattctaaactaatcggatcttttttatctgataacttattttttatccagttaatttggcgttcggctattttagcaacatctttcgaccaattctcaagatatttacgatctccaactttttgaacaattttcccaaaaatagccccttcaaatttatcccactcaaattcaagttccatttggacaggagtattttcagtagttttatcttggtcattcacttgatctggagcactccctacaccaataacttttaactgtttaggttttgccatgtttaacttatcaatcattgcttcaaatcgttcatctacagaacgtaaagcattaatcacttgccaaaccgtttcgtaattcttgttattgtctaatattgtttctggtttttctccagttggaataacgattggtaagataatatatccatagtctttaccttcagccttacgcataatacgaccaacagcttgaacaatatcaacttgagatttcttaggagataaaaatataactgcatcaagcgtcggaatatcgattccttccgttaagaagcggacattagaaacaattcgagcctcatcggctggtttattaggattggctaaccaatctaaaacctctcctttttggagtgcattcatttgtccatccgcatgacgcattgataaatggatagattcgtcttcaatagcttcgctgatatactcattgactacttcttcaaattgactcgatactttttttgattcttcaatcgttcgtgtaaaggcaatcgctcgttctaaaggagcaccatcataaggactatttttaatagggttcttatagccattacgacgcatcattccgttccaaatccccacaatacgaccaacatcatcaatatttaatccattttctggatcagcgagcgtccgttgcatatctttttgaattgctgcttcatcaactgctaaaaccatcactttataatctgttaaaatatcacgtgagactgcctgaccaaatcccatacggaagaacacttctccgtatttactttcatcatccattgatgaaagtaagatactcttgtctttggcattttttttcgcactttccccatatatctttggtgtagccgtttggtacattcttttaagtccttttacattgttattgctgtgaactttagagaatgcactggcctctttagctgcttcatgagcacctgtggttctatgagcttcatcagaaataataaaatcaaactctggaaacccttctttttgtgcttcacctatgacttctatactctgatacgtactaaaaacaacgagcatatcggttggttttggcaatgattcaaaatcatgccagttttgtaatatttttttactagaggtggttgctggatagccaatatcagatgcttttatatcctcggttccatctgtaccacgtgatgcatcacggtcagaagtaacggccatacttgtcattgttagttcagtatcattattccaaccacgcaatgtttgcgtcaataattgaatactaggaacaagatacaacactttaaaaggaccatctttatctttagatagagcttcagatattttaagactagtaaatgtttttcctgtacctggtgccataattagttgtccacgatcattttctttaaaatgagcaagggcattttctttagctgtttgttggtaatcccttaattttttaggttttttaacgacaacattttctggacgttcaaaattaaattgagaccagtcaatttgagagttcctaaggtctgataatccaatgatttcaattcctttttcattctgatcaatcgtttcacgtgcattggaattccaatcatccattgtagatacaataagtcctcgttgatagtaacttttacctaactcagcaacaaaggaattaatttcagacttaccaaccttatttgtataaaatttggcttgtattgcaaccaaatcaccatttttttgttcagcaactaagtcaacacctgtatctttttttggaataccataagattcaggaacttctgacaataaccatacattttgatacaaggctttgtaagttggttcattttttaaataagccaacgttagtttctcaaaaagcgtcccacgttctctttgtacatcgttagaaacagtattaatctgattaattaaatcatcaaaagtttgtttagtcatgtaatcactccttcttaattacaaatttttagcatctaatttaacttcaattcctattatacaaaattttaagatactgcactatcaacacactcttaagtttgcttctaagtcttatttccataacttcttttacgtttccgccattctttgctgtttcgatttttatgatatggtgcaagtcagcacgaacacgaaccGCGCGCATATGCATGCcagtGTCGACCCTGCAGGgTGCAataacttcgtatagcatacattatacgaacggtaTCTAGAttataaaagccagtcattaggcctatctgacaattcctgaatagagttcataaacaatcctgcatgataaccatcacaaacagaatgatgtacctgtaaagatagcggtaaatatattgaattacctttattaatgaattttcctgctgtaataatgggtagaaggtaattactattattattgatatttaagttaaacccagtaaatgaagtccatggaataatagaaagagaaaaagcattttcaggtataggtgttttgggaaacaatttccccgaaccattatatttctctacatcagaaaggtataaatcataaaactctttgaagtcattctttacaggagtccaaataccagagaatgttttagatacaccatcaaaaattgtataaagtggctctaacttatcccaataacctaactctccgtcgctattgtaaccagttctaaaagctgtatttgagtttatcacccttgtcactaagaaaataaatgcagggtaaaatttatatccttcttgttttatgtttcggtataaaacactaatatcaatttctgtggttatactaaaagtcgtttgttggttcaaataatgattaaatatctcttttctcttccaattgtctaaatcaattttattaaagttcatAATCTTTCTTCCTCCAGCATCcccgtaccgttcgtatagcatacattatacgaagttatGAAATGACCTCTTCATGAAAATGTCGTAAACTTACTGAAGTTTAGACCATGAAGAGGCAATATCAATTTATGGGTGTGATAATTATCAATTTATGGGTGTAATTATCATTTTATGGTTGTATCAACAGCTAATGACGTCTGcgtgactggcaagagatccatgccgaactcagaagtgaaacgccgtagcgccgatggtagtgtggggtctccccatgcgagagtagggaactgccaggcatcaaataaaacgaaaggctcagtcgaaagactgggcctttcgttttatctgttgtttgtcggtgaacgctctcctgagtaggacaaatccgccgggagcggatttgaacgttgcgaagcaacggcccggagggtggcgggcaggacgcccgccataaactgccaggcatcaaattaagcagaaggccatcctgacggatggcctttttgcgtttctacaaactcttcctgtcgtcatatctacaagccatccccccacagatacggtaaactagcctcgtttttgcatcagctcgattctcctcctctttctatattagtacttttgaaaattttagcatttttacatgctacctatcattatagcactatcgaatctcatctataaacttatattggtgaatataaataaaaagattgatgcgaattctcacatcaatcttttttattattgttgtttctcatatacatggtaataatacggactaaaaagtatcggagctggataaaaccagctccgttttttatctttaattttttttgcgtttaaaagaagaaagctgctcgcatagcgagcagctcttttttatgccaaaaataagtgaggaaaacccgcagaatagctgcgggttttttgttatcaaaaaagctcTTGccaattagaatgaatatttccGGATCCttccgtcacaggtatttattcggcgcaaagtgcgtcgggtgatgctgccaacttactgatttagtgtatgatggtgtttttgaggtgctccagtggcttctgtttctatcagctgtccctcctgttcagctactgacggggtggtgcgtaacggcaaaagcaccgccggacatcagcgctagcggagtgtatactggcttactatgttggcactgatgagggtgtcagtgaagtgcttcatgtggcaggagaaaaaaggctgcaccggtgcgtcagcagaatatgtgatacaggatatattccgcttcctcgctcactgactcgctacgctcggtcgttcgactgcggcgagcggaaatggcttacgaacggggcggagatttcctggaagatgccaggaagatacttaacagggaagtgagagggccgcggcaaagccgtttttccataggctccgcccccctgacaagcatcacgaaatctgacgctcaaatcagtggtggcgaaacccgacaggactataaagataccaggcgtttccccctggcggctccctcgtgcgctctcctgttcctgcctttcggtttaccggtgtcattccgctgttatggccgcgtttgtctcattccacgcctgacactcagttccgggtaggcagttcgctccaagctggactgtatgcacgaaccccccgttcagtccgaccgctgcgccttatccggtaactatcgtcttgagtccaacccggaaagacatgcaaaagcaccactggcagcagccactggtaattgatttagaggagttagtcttgaagtcatgcgccggttaaggctaaactgaaaggacaagttttggtgactgcgctcctccaagccagttacctcggttcaaagagttggtagctcagagaaccttcgaaaaaccgccctgcaaggcggttttttcgttttcagagcaagagattacgcgcagaccaaaacgatctcaagaagatcatcttattaatcagataaaatatttctagactcgagagctctcgagtctagaatcgatacgattttgaagtggcaacagataaaaaaaagcagtttaaaattgttgctgaacttttaaaacaagcaaatacaatcattgtcgcaacagatagcgacagagaaggcgaaaacattgcctggtcgatcattcataaagcaaatgccttttctaaagataaaacgtataaaagactatggatcaatagtttagaaaaagatgtgatccgtagcggttttcaaaatttgcaaccaggaatgaattactatcccttttatcaagaagcgcacaaaaagaaaaacgaaatgatacaccaatcagtgcaaaaaaagatataatgggagataagacggttcgtgttcgtgctgacttgcaccatatcataaaaatcgaaacagcaaagaatggcggaaacgtaaaagaagttatggaaataagacttagaagcaaacttaagagtgtgttgatagtgcagtatcttaaaattttgtataataggaattgaagttaaattagatgctaaaaatttgtaattaagaaggagtgattacatgaacaaaaatataaaatattctcaaaactttttaacgagtgaaaaagtactcaaccaaataataaaacaattgaatttaaaagaaaccgataccgtttacgaaattggaacaggtaaagggcatttaacgacgaaactggctaaaataagtaaacaggtaacgtctattgaattagacagtcatctattcaacttatcgtcagaaaaattaaaactgaatactcgtgtcactttaattcaccaagatattctacagtttcaattccctaacaaacagaggtataaaattgttgggagtattccttaccatttaagcacacaaattattaaaaaagtggtttttgaaagccatgcgtctgacatctatctgattgttgaagaaggattctacaagcgtaccttggatattcaccgaacactagggttgctcttgcacactcaagtctcgattcagcaattgcttaagctgccagcggaatgctttcatcctaaaccaaaagtaaacagtgtcttaataaaacttacccgccataccacagatgttccagataaatattggaagctatatacgtactttgtttcaaaatgggtcaatcgagaatatcgtcaactgtttactaaaaatcagtttcatcaagcaatgaaacacgccaaagtaaacaatttaagtaccgttacttatgagcaagtattgtctatttttaatagttatctattatttaacgggaggaaataattctatgagtcgcttttgtaaatttggaaagttacacgttactaaagggaatgtagataaattattaggtatactactgacagcttccaaggagctaaagaggtccctagcgcttagaatcgctttaggaaacacgatccagtccaataatcgtcgataaaaacttttgaaaaaggttggtgaaattacctacttttggaataatcacaaatcacaagtgattaatcacaaatcacaagtgattaatcacttgtttattaagatattaaaagctataatttaaataaagcgtgaattttattacacaaaaagaggggggagaaacttggaactagcatttagagaaagcttaaaaaagatgagaggtaccaaatcaaaagaaaaattctcccaagaattagaaatgagtagatcaaattattcacgaatagaatcaggaaaatcagatccaaccataaaaacactagaacaaattgcaaagttaactaactcaacgctagtagtggatttaatcccaaatgagccaacagaaccagaaccagaaacagaatcagaacaagtaacattggatttagaaatggaagaagaaaaaagcaatgacttcgtgtgaataatgcacgaaatcgttgcttattttttttaaaagcggtatactagatataacgaaacaacgaactgaatagaaacgaaaaaagagccatgacacatttataaaatgtttgacgacattttataaatgcatagcccgataagattgccaaaccaacgcttatcagttagtcagatgaactcttccctcgtaagaagttatttaattaactttgtttgaagacggtatataaccgtactatcattatatagggaaatcagagagttttcaagtatctaagctactgaatttaagaattgttaagcaatcaatcggaaatcgtttgattgctttttttgtattcatttatagaaggtggagtttgtatgaatcatgatgaatgtaaaacttatataaaaaatagtttattggagataagaaaattagcaaatatctatacactagaaacgtttaagaaagagttagaaaagagaaatatctacttagaaacaaaatcagataagtatttttcttcggagggggaagattatatatataagttaatagaaaataacaaaataatttattcgattagtggaaaaaaattgacttataaaggaaaaaaatctttttcaaaacatgcaatattgaaacagttgaatgaaaaagcaaaccaagttaattaaacaacctattttataggatttataggaaaggagaacagctgaatgaatatcccttttgttgtagaaactgtgcttcatgacggcttgttaaagtacaaatttaaaaatagtaaaattcgctcaatcactaccaagccaggtaaaagcaaaggggctatttttgcgtatcgctcaaaatcaagcatgattggcggtcgtggtgttgttctgacttccgaggaagcgattcaagaaaatcaagatacatttacacattggacacccaacgtttatcgttatggaacgtatgcagacgaaaaccgttcatacacgaaaggacattctgaaaacaatttaagacaaatcaataccttctttattgattttgatattcacacggcaaaagaaactatttcagcaagcgatattttaacaaccgctattgatttaggttttatgcctactatgattatcaaatctgataaaggttatcaagcatattttgttttagaaacgccagtctatgtgacttcaaaatcagaatttaaatctgtcaaagcagccaaaataatttcgcaaaatatccgagaatattttggaaagtctttgccagttgatctaacgtgtaatcattttggtattgctcgcataccaagaacggacaatgtagaattttttgatcctaattaccgttattctttcaaagaatggcaagattggtctttcaaacaaacagataataagggctttactcgttcaagtctaacggttttaagcggtacagaaggcaaaaaacaagtagatgaaccctggtttaatctcttattgcacgaaacgaaattttcaggagaaaagggtttaatagggcgtaataacgtcatgtttaccctctctttagcctactttagttcaggctattcaatcgaaacgtgcgaatataatatgtttgagtttaataatcgattagatcaacccttagaagaaaaagaagtaatcaa
